# Supplementary material for: 4-(Dimethyl­amino)phenyl ethynyl telluride
Source: Acta Crystallogr Sect E Struct Rep Online. 2009 Mar 25;65(Pt 4):o812–3. doi: 10.1107/S1600536809009404 (PMC2968982; doi:10.1107/S1600536809009404)
Supplement: Supplementary file 1 [file e-65-0o812-sup1.cif]

##############################################################################
###                                                                        ###
###        Electronic paper (Acta Crystallographica Section E)             ###
###                                                                        ###
##############################################################################
#                                                                            #
# This CIF contains the data in a paper accepted for publication in Acta     #
# Crystallographica Section E. It conforms to the requirements of Notes      #
# for Authors for Section E, and has been peer reviewed under the auspices   #
# of the IUCr Commission on Journals.                                        #
#                                                                            #
# Full details of the Crystallographic Information File format               #
# are given in the paper "The Crystallographic Information File (CIF):       #
# a New Standard Archive File for Crystallography" by S. R. Hall, F. H.      #
# Allen and I. D. Brown [Acta Cryst. (1991), A47, 655-685].                  #
#                                                                            #
# The current version of the core CIF dictionary is obtainable from          #
# ftp://ftp.iucr.org/pub/cif_core.dic. The current version number is 2.4.    #
#                                                                            #
# Software is freely available for graphical display of the structure(s) in  #
# this CIF.  For information consult the CIF home page http://www.iucr.org/  #
# cif/home.html                                                              #
#                                                                            #
# This file may be used for bona fide research purposes within the           #
# scientific community so long as proper attribution is given to the journal # 
# article from which it was obtained.                                        #
#                                                                            #
##############################################################################
                                             
data_global
_audit_creation_method     SHELXL-97
_journal_date_recd_electronic     2009-02-25
_journal_date_accepted     2009-03-13
_journal_name_full     'Acta Crystallographica, Section E'
_journal_year     2009
_journal_volume     65
_journal_issue      4
_journal_page_first     o812
_journal_page_last     o813
_journal_paper_category     QO
_journal_coeditor_code     BG2241
_publ_contact_author_name     'Mario V. Capparelli'
_publ_contact_author_address
;
Apartado 47074
Caracas 1041-A
Venezuela
;
_publ_contact_author_email     mariocapparelli@cantv.net
_publ_contact_author_fax     '+58 212 753 5424'
_publ_contact_author_phone     '+58 212 753 5424'
_publ_section_title
;
4-(Dimethylamino)phenyl ethynyl telluride
;
loop_
    _publ_author_name
    _publ_author_address
    'Joan Farran'
;
     Unitat de Cristal.lografia
     Universitat Aut\`onoma de Barcelona
     08193 Bellaterra
     Spain
;
    'Angel Alvarez-Larena'
;
     Unitat de Cristal.lografia
     Universitat Aut\`onoma de Barcelona
     08193 Bellaterra
     Spain
;
    'Joan F. Piniella'
;
     Unitat de Cristal.lografia
     Universitat Aut\`onoma de Barcelona
     08193 Bellaterra
     Spain
;
    'Mario V. Capparelli'
;
     Unitat de Cristal.lografia
     Universitat Aut\`onoma de Barcelona
     08193 Bellaterra
     Spain
;
data_I
_chemical_name_systematic
;
4-(Dimethylamino)phenyl ethynyl telluride
;
_chemical_name_common     ?
_chemical_formula_moiety     'C10 H11 N Te'
_chemical_formula_sum     'C10 H11 N Te'
_chemical_formula_iupac     'C10 H11 N Te'
_chemical_formula_weight     272.80
_chemical_melting_point     ?
_symmetry_cell_setting     triclinic
_symmetry_space_group_name_H-M     'P -1'
_symmetry_space_group_name_Hall     '-P 1'
loop_
    _symmetry_equiv_pos_as_xyz
    'x, y, z'
    '-x, -y, -z'
_cell_length_a     7.8857(7)
_cell_length_b     8.3851(8)
_cell_length_c     9.3364(9)
_cell_angle_alpha     65.788(2)
_cell_angle_beta     66.9220(10)
_cell_angle_gamma     83.444(2)
_cell_volume     517.18(8)
_cell_formula_units_Z     2
_cell_measurement_reflns_used     1735
_cell_measurement_theta_min     2.7
_cell_measurement_theta_max     25.6
_cell_measurement_temperature     294(2)
_exptl_crystal_description     plate
_exptl_crystal_colour     'pale brown'
_exptl_crystal_size_max     0.36
_exptl_crystal_size_mid     0.30
_exptl_crystal_size_min     0.10
_exptl_crystal_density_diffrn     1.752
_exptl_crystal_density_meas     ?
_exptl_crystal_density_method     'not measured'
_exptl_crystal_F_000     260
_exptl_absorpt_coefficient_mu     2.824
_exptl_absorpt_correction_type     multi-scan
_exptl_absorpt_process_details     '(SADABS; Bruker, 2001)'
_exptl_absorpt_correction_T_min     0.403
_exptl_absorpt_correction_T_max     0.754
_exptl_special_details
;
;
_diffrn_ambient_temperature     294(2)
_diffrn_radiation_type     MoK\a
_diffrn_radiation_wavelength     0.71073
_diffrn_radiation_source     'fine-focus sealed tube'
_diffrn_radiation_monochromator     graphite
_diffrn_measurement_device_type     'Brruker SMART APEX'
_diffrn_measurement_method     '\f and \w'
_diffrn_detector_area_resol_mean     8.13
_diffrn_reflns_number     3574
_diffrn_reflns_av_R_equivalents     0.0121
_diffrn_reflns_av_sigmaI/netI     0.0256
_diffrn_reflns_theta_min     2.59
_diffrn_reflns_theta_max     28.88
_diffrn_reflns_theta_full     25.00
_diffrn_measured_fraction_theta_max     0.882
_diffrn_measured_fraction_theta_full     0.990
_diffrn_reflns_limit_h_min     -10
_diffrn_reflns_limit_h_max     10
_diffrn_reflns_limit_k_min     -10
_diffrn_reflns_limit_k_max     10
_diffrn_reflns_limit_l_min     -10
_diffrn_reflns_limit_l_max     12
_diffrn_standards_number     ?
_diffrn_standards_interval_count     ?
_diffrn_standards_interval_time     ?
_diffrn_standards_decay_%     0.4
_reflns_number_total     2401
_reflns_number_gt     2080
_reflns_threshold_expression     I>2\s(I)
_refine_ls_structure_factor_coef     Fsqd
_refine_ls_matrix_type     full
_refine_ls_R_factor_all     0.0401
_refine_ls_R_factor_gt     0.0342
_refine_ls_wR_factor_gt     0.0831
_refine_ls_wR_factor_ref     0.0873
_refine_ls_goodness_of_fit_ref     1.040
_refine_ls_number_reflns     2401
_refine_ls_number_parameters     110
_refine_ls_number_restraints     0
_refine_ls_hydrogen_treatment     constr
_refine_ls_weighting_scheme     calc
_refine_ls_weighting_details
         'calc w=1/[\s^2^(Fo^2^)+(0.0487P)^2^+0.1129P] where P=(Fo^2^+2Fc^2^)/3'
_atom_sites_solution_hydrogens     geom
_atom_sites_solution_primary     direct
_atom_sites_solution_secondary     difmap
_refine_ls_shift/su_max     0.005
_refine_ls_shift/su_max_lt     0.0005
_refine_ls_shift/esd_max     0.005
_refine_ls_shift/su_mean     '<0.0005'
_refine_diff_density_max     0.750
_refine_diff_density_min     -0.349
_refine_ls_extinction_method     none
_refine_ls_extinction_coef     ?
loop_
    _atom_type_symbol
    _atom_type_description
    _atom_type_scat_dispersion_real
    _atom_type_scat_dispersion_imag
    _atom_type_scat_source
    'C' 'C' 0.0033 0.0016 'Intl Tables Vol C Tables 4.2.6.8 and 6.1.1.4'
    'H' 'H' 0.0000 0.0000 'Intl Tables Vol C Tables 4.2.6.8 and 6.1.1.4'
    'N' 'N' 0.0061 0.0033 'Intl Tables Vol C Tables 4.2.6.8 and 6.1.1.4'
    'Te' 'Te' -0.5308 1.6751 'Intl Tables Vol C Tables 4.2.6.8 and 6.1.1.4'
_computing_data_collection     'SMART (Bruker, 2002)'
_computing_cell_refinement     'SAINT (Bruker, 2001)'
_computing_data_reduction     'SAINT (Bruker, 2001)'
_computing_structure_solution     'SHELXS97 (Sheldrick, 2008)'
_computing_structure_refinement     'SHELXL97 (Sheldrick, 2008)'
_computing_molecular_graphics     'ORTEP-3 (Farrugia, 1997)'
_computing_publication_material
                                'WinGX (Farrugia, 1999) and PLATON (Spek, 2009)'
loop_
    _atom_site_type_symbol
    _atom_site_label
    _atom_site_fract_x
    _atom_site_fract_y
    _atom_site_fract_z
    _atom_site_U_iso_or_equiv
    _atom_site_adp_type
    _atom_site_calc_flag
    _atom_site_refinement_flags
    _atom_site_occupancy
    _atom_site_disorder_assembly
    _atom_site_disorder_group
    Te Te1 0.45985(3) 0.02042(3) 0.26991(3) 0.06634(13) Uani d . 1 . .
    C C1 0.3522(5) 0.1483(5) 0.0886(5) 0.0612(8) Uani d . 1 . .
    C C2 0.2942(7) 0.2203(6) -0.0170(6) 0.0747(11) Uani d . 1 . .
    H H2 0.2478 0.2779 -0.1016 0.090 Uiso calc R 1 . .
    C C11 0.3173(5) 0.1554(5) 0.4271(4) 0.0532(7) Uani d . 1 . .
    C C12 0.3748(5) 0.3243(5) 0.3871(5) 0.0608(9) Uani d . 1 . .
    H H12 0.4778 0.3792 0.2894 0.073 Uiso calc R 1 . .
    C C13 0.2819(5) 0.4118(5) 0.4899(5) 0.0595(8) Uani d . 1 . .
    H H13 0.3219 0.5256 0.4592 0.071 Uiso calc R 1 . .
    C C14 0.1272(5) 0.3316(4) 0.6407(4) 0.0515(7) Uani d . 1 . .
    C C15 0.0702(5) 0.1609(5) 0.6793(5) 0.0568(8) Uani d . 1 . .
    H H15 -0.0321 0.1042 0.7771 0.068 Uiso calc R 1 . .
    C C16 0.1641(5) 0.0766(4) 0.5739(5) 0.0566(8) Uani d . 1 . .
    H H16 0.1236 -0.0362 0.6022 0.068 Uiso calc R 1 . .
    N N1 0.0368(5) 0.4146(5) 0.7474(4) 0.0639(8) Uani d . 1 . .
    C C17 0.0794(7) 0.5988(5) 0.6960(6) 0.0714(11) Uani d . 1 . .
    H H171 0.0033 0.6351 0.7852 0.107 Uiso calc R 1 . .
    H H172 0.0561 0.6671 0.5949 0.107 Uiso calc R 1 . .
    H H173 0.2071 0.6158 0.6739 0.107 Uiso calc R 1 . .
    C C18 -0.1341(7) 0.3391(7) 0.8888(6) 0.0834(13) Uani d . 1 . .
    H H181 -0.1834 0.4182 0.9439 0.125 Uiso calc R 1 . .
    H H182 -0.1121 0.2302 0.9681 0.125 Uiso calc R 1 . .
    H H183 -0.2209 0.3184 0.8485 0.125 Uiso calc R 1 . .
loop_
    _atom_site_aniso_label
    _atom_site_aniso_U_11
    _atom_site_aniso_U_22
    _atom_site_aniso_U_33
    _atom_site_aniso_U_12
    _atom_site_aniso_U_13
    _atom_site_aniso_U_23
    Te1 0.0694(2) 0.0780(2) 0.06248(18) 0.02561(14) -0.03447(14) -0.03496(14)
    C1 0.061(2) 0.067(2) 0.060(2) 0.0095(17) -0.0267(17) -0.0276(17)
    C2 0.085(3) 0.081(3) 0.069(2) 0.023(2) -0.041(2) -0.033(2)
    C11 0.0526(18) 0.061(2) 0.0527(18) 0.0111(15) -0.0256(15) -0.0263(15)
    C12 0.0518(18) 0.067(2) 0.056(2) -0.0026(16) -0.0174(16) -0.0194(17)
    C13 0.060(2) 0.0532(19) 0.064(2) -0.0041(16) -0.0241(17) -0.0194(16)
    C14 0.0541(18) 0.0528(18) 0.0510(17) 0.0093(14) -0.0274(15) -0.0186(14)
    C15 0.0558(19) 0.0539(19) 0.0522(18) -0.0010(15) -0.0163(15) -0.0163(15)
    C16 0.064(2) 0.0460(17) 0.061(2) 0.0023(15) -0.0293(17) -0.0174(15)
    N1 0.070(2) 0.0569(17) 0.0628(19) 0.0078(14) -0.0228(16) -0.0254(14)
    C17 0.088(3) 0.062(2) 0.085(3) 0.019(2) -0.048(2) -0.039(2)
    C18 0.076(3) 0.095(3) 0.073(3) 0.013(2) -0.015(2) -0.043(2)
_geom_special_details
;
All e.s.d.'s (except the e.s.d. in the dihedral angle between two l.s. planes)
are estimated using the full covariance matrix. The cell e.s.d.'s are taken
into account individually in the estimation of e.s.d.'s in distances, angles
and torsion angles; correlations between e.s.d.'s in cell parameters are only
used when they are defined by crystal symmetry. An approximate (isotropic)
treatment of cell e.s.d.'s is used for estimating e.s.d.'s involving l.s.
planes.
;
loop_
    _geom_bond_atom_site_label_1
    _geom_bond_atom_site_label_2
    _geom_bond_site_symmetry_2
    _geom_bond_distance
    _geom_bond_publ_flag
    Te1 C1 . 2.041(4) y
    Te1 C11 . 2.115(3) y
    C1 C2 . 1.161(5) y
    C2 H2 . 0.9300 ?
    C11 C16 . 1.384(5) ?
    C11 C12 . 1.390(5) ?
    C12 C13 . 1.378(5) ?
    C12 H12 . 0.9300 ?
    C13 C14 . 1.410(5) ?
    C13 H13 . 0.9300 ?
    C14 N1 . 1.372(5) ?
    C14 C15 . 1.407(5) ?
    C15 C16 . 1.376(5) ?
    C15 H15 . 0.9300 ?
    C16 H16 . 0.9300 ?
    N1 C18 . 1.440(6) ?
    N1 C17 . 1.454(6) ?
    C17 H171 . 0.9600 ?
    C17 H172 . 0.9600 ?
    C17 H173 . 0.9600 ?
    C18 H181 . 0.9600 ?
    C18 H182 . 0.9600 ?
    C18 H183 . 0.9600 ?
loop_
    _geom_angle_atom_site_label_1
    _geom_angle_atom_site_label_2
    _geom_angle_atom_site_label_3
    _geom_angle_site_symmetry_1
    _geom_angle_site_symmetry_3
    _geom_angle
    _geom_angle_publ_flag
    C1 Te1 C11 . . 95.92(14) y
    C2 C1 Te1 . . 178.5(4) y
    C1 C2 H2 . . 180.0 ?
    C16 C11 C12 . . 118.1(3) ?
    C16 C11 Te1 . . 120.6(3) ?
    C12 C11 Te1 . . 121.3(3) ?
    C13 C12 C11 . . 121.2(3) ?
    C13 C12 H12 . . 119.4 ?
    C11 C12 H12 . . 119.4 ?
    C12 C13 C14 . . 121.0(3) ?
    C12 C13 H13 . . 119.5 ?
    C14 C13 H13 . . 119.5 ?
    N1 C14 C15 . . 121.0(3) ?
    N1 C14 C13 . . 121.8(3) ?
    C15 C14 C13 . . 117.2(3) ?
    C16 C15 C14 . . 120.8(3) ?
    C16 C15 H15 . . 119.6 ?
    C14 C15 H15 . . 119.6 ?
    C15 C16 C11 . . 121.8(3) ?
    C15 C16 H16 . . 119.1 ?
    C11 C16 H16 . . 119.1 ?
    C14 N1 C18 . . 120.5(3) ?
    C14 N1 C17 . . 120.7(4) ?
    C18 N1 C17 . . 116.6(4) ?
    N1 C17 H171 . . 109.5 ?
    N1 C17 H172 . . 109.5 ?
    H171 C17 H172 . . 109.5 ?
    N1 C17 H173 . . 109.5 ?
    H171 C17 H173 . . 109.5 ?
    H172 C17 H173 . . 109.5 ?
    N1 C18 H181 . . 109.5 ?
    N1 C18 H182 . . 109.5 ?
    H181 C18 H182 . . 109.5 ?
    N1 C18 H183 . . 109.5 ?
    H181 C18 H183 . . 109.5 ?
    H182 C18 H183 . . 109.5 ?
loop_
    _geom_torsion_atom_site_label_1
    _geom_torsion_atom_site_label_2
    _geom_torsion_atom_site_label_3
    _geom_torsion_atom_site_label_4
    _geom_torsion_site_symmetry_1
    _geom_torsion_site_symmetry_2
    _geom_torsion_site_symmetry_3
    _geom_torsion_site_symmetry_4
    _geom_torsion
    _geom_torsion_publ_flag
    C1 Te1 C11 C16 . . . . 102.7(3) y
    C1 Te1 C11 C12 . . . . -77.8(3) y
    C16 C11 C12 C13 . . . . -0.4(6) ?
    Te1 C11 C12 C13 . . . . -179.9(3) ?
    C11 C12 C13 C14 . . . . 1.2(6) ?
    C12 C13 C14 N1 . . . . 177.8(4) ?
    C12 C13 C14 C15 . . . . -1.3(5) ?
    N1 C14 C15 C16 . . . . -178.4(3) ?
    C13 C14 C15 C16 . . . . 0.7(5) ?
    C14 C15 C16 C11 . . . . 0.1(6) ?
    C12 C11 C16 C15 . . . . -0.3(5) ?
    Te1 C11 C16 C15 . . . . 179.3(3) ?
    C15 C14 N1 C18 . . . . -8.9(6) ?
    C13 C14 N1 C18 . . . . 172.1(4) ?
    C15 C14 N1 C17 . . . . -171.4(4) ?
    C13 C14 N1 C17 . . . . 9.6(6) ?
loop_
    _geom_hbond_atom_site_label_D
    _geom_hbond_atom_site_label_H
    _geom_hbond_atom_site_label_A
    _geom_hbond_site_symmetry_A
    _geom_hbond_distance_DH
    _geom_hbond_distance_HA
    _geom_hbond_distance_DA
    _geom_hbond_angle_DHA
    C2 H2 N1 1_554 0.93 2.48 3.379(6) 162.9
