# Supplementary material for: 4-(Dimethyl­amino)phenyl ethynyl telluride
Source: Acta Crystallogr Sect E Struct Rep Online. 2009 Mar 25;65(Pt 4):o812–3. doi: 10.1107/S1600536809009404 (PMC2968982; doi:10.1107/S1600536809009404)
Supplement: Supplementary file 2 [file e-65-0o812-Isup2.hkl]

#
# h,k,l, Fc-squared, Fo-squared, sigma(Fo-squared) and status flag
#
data_I
_shelx_title '  JJ-23 (P-1)'
_shelx_refln_list_code          4
_shelx_F_calc_maximum      158.86
_exptl_crystal_F_000       260.00
_reflns_d_resolution_high  0.7358
 
loop_
 _symmetry_equiv_pos_as_xyz
 'x, y, z'
 '-x, -y, -z'
 
_cell_length_a     7.8857
_cell_length_b     8.3851
_cell_length_c     9.3364
_cell_angle_alpha  65.788
_cell_angle_beta   66.922
_cell_angle_gamma  83.444
 
_shelx_F_squared_multiplier     1.000
 
loop_
 _refln_index_h
 _refln_index_k
 _refln_index_l
 _refln_F_squared_calc
 _refln_F_squared_meas
 _refln_F_squared_sigma
 _refln_observed_status
   1   0   0     3398.75     3740.07     49.22 o
   2   0   0     3886.97     4005.25     52.93 o
   3   0   0     1055.99     1097.28     20.99 o
   4   0   0      222.09      205.09      4.95 o
   5   0   0      342.16      333.96      7.66 o
   6   0   0       13.32       12.71      2.03 o
   7   0   0       11.53       10.24      2.74 o
   8   0   0       17.23       15.49      2.74 o
   9   0   0        6.65        8.24      3.74 o
  -9   1   0       27.79       16.89      4.30 o
  -8   1   0       49.73       43.44      5.57 o
  -7   1   0       30.78       29.54      2.94 o
  -6   1   0        1.85        3.05      1.37 o
  -5   1   0       66.22       64.62      2.95 o
  -4   1   0      856.81      912.70     14.58 o
  -3   1   0     1768.91     1786.38     24.51 o
  -2   1   0     1351.93     1422.22     15.88 o
  -1   1   0     4031.19     4367.80     56.69 o
   0   1   0     5633.97     6078.14     82.52 o
   1   1   0    19372.31    20977.69    281.36 o
   2   1   0     6395.71     6854.72     72.39 o
   3   1   0     2626.27     2834.97     31.04 o
   4   1   0      198.82      174.99      3.32 o
   5   1   0       95.03       91.72      3.54 o
   6   1   0       35.19       37.87      2.88 o
   7   1   0        2.07        2.96      1.63 o
   8   1   0       19.44       20.12      2.99 o
   9   1   0        6.48        5.53      3.68 o
  -9   2   0       14.93       12.03      3.59 o
  -8   2   0       96.50       89.21      6.88 o
  -7   2   0      103.93       93.89      6.53 o
  -6   2   0       34.50       34.38      2.79 o
  -5   2   0        9.24       14.50      1.87 o
  -4   2   0      551.05      533.41      7.58 o
  -3   2   0     1121.51     1179.93     14.11 o
  -2   2   0     4428.39     4641.54     85.17 o
  -1   2   0     2173.20     2272.93     30.36 o
   0   2   0     4296.32     4698.28     61.11 o
   1   2   0     6996.08     7637.78    137.20 o
   2   2   0     3394.28     3770.39     49.37 o
   3   2   0     2430.38     2464.34     27.38 o
   4   2   0      812.03      892.95     11.43 o
   5   2   0       59.37       57.93      2.86 o
   6   2   0       30.99       31.33      2.67 o
   7   2   0        4.06        3.48      2.45 o
   8   2   0        0.05        0.33      2.50 o
   9   2   0        5.34        6.82      3.92 o
  -9   3   0       44.15       46.07      6.84 o
  -8   3   0       13.74        9.94      3.61 o
  -7   3   0      185.12      160.79      8.93 o
  -6   3   0       62.77       55.50      5.26 o
  -5   3   0       24.71       31.37      3.77 o
  -4   3   0        3.90        4.82      1.31 o
  -3   3   0     1350.05     1372.75     20.22 o
  -2   3   0     1906.44     1982.86     27.57 o
  -1   3   0     1623.58     1634.78     22.77 o
   0   3   0     4054.47     4384.72     57.44 o
   1   3   0     3166.07     3357.31     62.78 o
   2   3   0     2506.25     2602.87     49.64 o
   3   3   0     2050.01     2167.59     29.58 o
   4   3   0      311.78      295.36      5.10 o
   5   3   0       98.32      100.03      6.02 o
   6   3   0       23.41       30.19      4.39 o
   7   3   0        1.87        4.57      2.61 o
   8   3   0        0.98        2.76      2.94 o
   9   3   0        0.11        4.68      3.94 o
  -8   4   0       76.56       70.92      7.49 o
  -7   4   0       79.81       79.29      6.37 o
  -6   4   0       98.76       89.85      6.22 o
  -5   4   0       15.32       19.27      3.21 o
  -4   4   0        7.18       12.00      1.80 o
  -3   4   0      175.99      165.04      8.73 o
  -2   4   0      735.45      752.29     14.05 o
  -1   4   0     2419.54     2582.81     35.41 o
   0   4   0      419.44      345.53      6.16 o
   1   4   0     2128.09     2197.38     43.38 o
   2   4   0      937.99      960.58     21.50 o
   3   4   0     1052.81     1025.66     22.90 o
   4   4   0      803.78      801.72     23.94 o
   5   4   0       16.50       15.48      3.30 o
   6   4   0       13.64       10.16      3.21 o
   7   4   0        0.06        3.43      2.61 o
   8   4   0        0.23        2.43      3.05 o
  -8   5   0       64.08       80.38      8.11 o
  -7   5   0      100.33       98.21      7.37 o
  -6   5   0      169.94      178.01      9.20 o
  -5   5   0       47.73       57.68      5.24 o
  -4   5   0        0.74        2.00      1.23 o
  -3   5   0       15.61       16.50      1.94 o
  -2   5   0      468.84      474.64      9.21 o
  -1   5   0      522.63      518.16      9.36 o
   0   5   0     1134.48     1194.65     17.75 o
   1   5   0      505.02      501.87     13.92 o
   2   5   0      512.12      490.93     13.77 o
   3   5   0      104.36      111.93      5.77 o
   4   5   0      425.92      417.44      9.28 o
   5   5   0      132.63      130.78      7.58 o
   6   5   0       10.78        7.44      2.92 o
   7   5   0        3.46        4.37      2.96 o
  -7   6   0       70.71       76.60      7.40 o
  -6   6   0       96.32       98.36      7.00 o
  -5   6   0       63.38       72.76      5.68 o
  -4   6   0      120.57      131.57      4.96 o
  -3   6   0       11.08       13.26      1.92 o
  -2   6   0       53.90       55.25      2.94 o
  -1   6   0      308.63      286.67     10.40 o
   0   6   0      338.75      358.88     11.94 o
   1   6   0      391.65      424.38     13.26 o
   2   6   0      265.45      247.61      9.49 o
   3   6   0       95.80       95.29      5.84 o
   4   6   0       26.12       30.73      2.90 o
   5   6   0       42.95       45.76      5.53 o
   6   6   0       10.62       15.33      3.68 o
   7   6   0        7.69       13.46      4.50 o
  -7   7   0       28.60       26.22      5.37 o
  -6   7   0       70.03       81.63      6.57 o
  -5   7   0       35.65       47.48      5.48 o
  -4   7   0        7.89        9.83      1.94 o
  -3   7   0       89.83       84.35      5.99 o
  -2   7   0       25.84       29.83      4.59 o
  -1   7   0       31.65       41.17      5.08 o
   0   7   0      143.05      142.88      7.53 o
   1   7   0      140.82      143.77      7.62 o
   2   7   0      109.91      113.80      6.86 o
   3   7   0       41.75       47.59      5.06 o
   4   7   0       34.62       39.70      3.49 o
   5   7   0       12.60       15.44      3.88 o
   6   7   0        0.35        1.60      2.99 o
  -4   8   0        3.61        0.69      2.54 o
  -3   8   0        7.97        4.79      3.01 o
  -2   8   0        1.30        1.83      2.27 o
  -1   8   0       12.70       12.50      3.56 o
   0   8   0        5.95        9.80      3.32 o
   1   8   0       57.68       63.59      6.13 o
   2   8   0       47.94       46.01      5.41 o
   3   8   0       13.45       16.11      3.39 o
   4   8   0        3.09        3.67      4.56 o
   5   8   0       11.50       26.16      4.99 o
  -4   9   0       12.86        7.98      3.68 o
  -3   9   0        3.67        2.43      3.28 o
  -2   9   0        3.46        4.81      3.07 o
  -1   9   0        6.22        8.87      3.16 o
   0   9   0        2.43        3.36      2.63 o
   1   9   0        6.05       15.55      3.85 o
   2   9   0       10.70       14.82      3.85 o
   3   9   0       10.84        8.35      2.68 o
   4   9   0        0.93        1.81      2.12 o
  -2  -9   1        1.94        1.07      2.76 o
  -1  -9   1        7.82       11.12      3.65 o
   0  -9   1       25.37       21.77      4.68 o
   1  -9   1       11.17       10.45      3.63 o
   2  -9   1       22.11       23.22      4.95 o
   3  -9   1       37.52       38.45      6.08 o
   4  -9   1       27.47       27.31      5.57 o
  -4  -8   1        0.03        2.36      1.96 o
  -3  -8   1        5.85        5.32      2.50 o
  -2  -8   1        0.02        1.00      2.07 o
  -1  -8   1       11.10        6.86      2.96 o
   0  -8   1       71.62       56.39      6.19 o
   1  -8   1       81.84       82.14      6.57 o
   2  -8   1       64.56       62.16      6.68 o
   3  -8   1       88.98       90.17      7.93 o
   4  -8   1       22.29       20.92      4.43 o
  -5  -7   1        2.60        6.35      3.14 o
  -4  -7   1        5.77        6.04      1.96 o
  -3  -7   1        0.00        2.34      1.87 o
  -2  -7   1        3.05        6.71      2.38 o
  -1  -7   1       26.45       20.14      3.72 o
   0  -7   1       50.64       54.18      5.41 o
   1  -7   1      245.97      234.16     10.34 o
   2  -7   1      250.03      252.07     10.94 o
   3  -7   1      252.56      238.95     10.69 o
   4  -7   1      188.82      193.12      9.65 o
   6  -7   1      118.09      133.48      8.33 o
   7  -7   1       25.17       32.71      5.26 o
  -6  -6   1        1.67        0.94      2.99 o
  -5  -6   1        1.81        3.85      2.72 o
  -4  -6   1        2.53        2.92      2.09 o
  -3  -6   1        0.26        1.43      1.54 o
  -2  -6   1        0.01       -0.13      1.47 o
  -1  -6   1        8.65        6.64      2.23 o
   0  -6   1      154.48      134.28      7.04 o
   1  -6   1      276.00      272.03     10.36 o
   2  -6   1      470.19      477.63     14.93 o
   3  -6   1      682.05      685.13     12.99 o
   4  -6   1      469.18      481.06     10.51 o
   5  -6   1      239.07      242.49     10.18 o
   6  -6   1       82.81       92.79      6.55 o
   7  -6   1       68.60       75.19      7.24 o
   8  -6   1       12.85       14.68      4.79 o
  -7  -5   1        6.10        5.46      3.79 o
  -6  -5   1       24.53       28.85      5.12 o
  -5  -5   1       11.32       15.24      3.59 o
  -4  -5   1      127.59      119.11      6.39 o
  -3  -5   1       22.79       26.31      3.61 o
  -2  -5   1        0.15       -0.96      1.23 o
  -1  -5   1       44.04       45.32      4.21 o
   0  -5   1      220.85      220.14      8.47 o
   1  -5   1      218.78      192.00      4.70 o
   2  -5   1      947.07      970.38     15.80 o
   3  -5   1      911.85      876.71     23.03 o
   4  -5   1      982.88      912.94     43.09 o
   5  -5   1      456.57      448.46     14.48 o
   6  -5   1      271.69      269.49     11.38 o
   7  -5   1       91.05       91.75      6.80 o
   8  -5   1       40.06       41.19      6.10 o
  -7  -4   1        8.57        9.56      3.54 o
  -6  -4   1       37.73       40.73      5.39 o
  -5  -4   1       37.26       46.88      5.12 o
  -4  -4   1       58.01       64.10      4.37 o
  -3  -4   1      394.01      389.42     11.81 o
  -2  -4   1       43.18       44.20      3.52 o
  -1  -4   1        1.23        1.38      1.31 o
   0  -4   1      518.75      572.24      9.27 o
   1  -4   1      945.29     1004.57     15.35 o
   2  -4   1      692.88      693.85     11.74 o
   3  -4   1     1531.49     1611.05     24.93 o
   4  -4   1     1771.26     1702.71    139.35 o
   5  -4   1      835.95      859.23     22.46 o
   6  -4   1      358.54      343.57     12.70 o
   7  -4   1      173.43      170.44      9.29 o
   8  -4   1       32.29       27.18      4.63 o
  -8  -3   1       11.29       19.14      4.88 o
  -7  -3   1       35.98       43.18      5.68 o
  -6  -3   1      106.52      104.51      6.97 o
  -5  -3   1      117.12      129.67      7.15 o
  -4  -3   1      159.70      156.10      4.73 o
  -3  -3   1       98.33       91.64      4.55 o
  -2  -3   1      129.70      113.45      4.99 o
  -1  -3   1       50.27       42.22      2.87 o
   0  -3   1       50.21       50.60      1.62 o
   1  -3   1     1604.88     1636.58     25.44 o
   2  -3   1     1336.31     1445.18     20.87 o
   3  -3   1     1823.85     1941.93     27.95 o
   4  -3   1     1890.62     1872.76     26.98 o
   5  -3   1     1819.64     1819.47     40.13 o
   6  -3   1      638.38      636.77     18.85 o
   7  -3   1      314.06      302.24     12.41 o
   8  -3   1       29.35       37.34      5.64 o
   9  -3   1       10.28       10.74      3.59 o
  -9  -2   1        3.95       -1.34      3.74 o
  -8  -2   1       16.12       18.67      4.48 o
  -7  -2   1       96.49      111.17      7.44 o
  -6  -2   1      126.02      124.61      7.26 o
  -5  -2   1      462.51      478.29      9.83 o
  -4  -2   1      610.78      597.92      8.57 o
  -3  -2   1      548.57      579.23      9.47 o
  -2  -2   1       59.40       50.64      2.85 o
  -1  -2   1       42.60       50.75      2.72 o
   0  -2   1        2.60        1.26      1.74 o
   1  -2   1      230.96      248.08      4.64 o
   2  -2   1     1480.45     1632.43     22.68 o
   3  -2   1     1889.35     1972.51     27.35 o
   4  -2   1     1947.63     2037.93     43.14 o
   5  -2   1     1591.72     1569.84     24.40 o
   6  -2   1     1030.16      975.67     20.95 o
   7  -2   1      400.06      358.45     13.61 o
   8  -2   1      173.67      178.01      9.85 o
   9  -2   1        3.16        5.99      3.12 o
  -8  -1   1       13.23       12.50      3.65 o
  -7  -1   1       80.75       88.27      4.43 o
  -6  -1   1      302.83      310.18      7.90 o
  -5  -1   1      549.27      543.58     10.68 o
  -4  -1   1      636.79      591.49      8.39 o
  -3  -1   1     3182.47     3507.27     46.74 o
  -2  -1   1      682.43      663.89     10.03 o
  -1  -1   1        9.61        3.97      1.05 o
   0  -1   1       10.32        9.62      0.69 o
   1  -1   1     5292.49     5609.71     79.05 o
   2  -1   1      353.46      339.83      9.20 o
   3  -1   1     1513.88     1613.15     18.35 o
   4  -1   1     1705.47     1713.28     19.72 o
   5  -1   1     1463.84     1384.21     21.53 o
   6  -1   1      799.66      802.34     14.70 o
   7  -1   1      492.37      470.64     16.84 o
   8  -1   1      145.70      142.94      5.87 o
   9  -1   1       40.86       38.61      5.61 o
  -8   0   1       40.09       39.52      5.12 o
  -7   0   1      108.65      104.94      4.69 o
  -6   0   1      388.84      378.30      8.89 o
  -5   0   1      578.45      564.21     10.85 o
  -4   0   1     1638.07     1653.69     28.77 o
  -3   0   1     1074.80     1013.73     15.45 o
  -2   0   1     4855.98     5285.89     99.08 o
  -1   0   1      536.33      591.52     12.39 o
   0   0   1     1408.17     1562.33     18.85 o
   1   0   1      228.44      195.11      5.51 o
   2   0   1     4737.41     5179.56     72.51 o
   3   0   1      782.54      744.55     12.11 o
   4   0   1     2638.56     2761.41     38.47 o
   5   0   1      649.30      601.33     11.09 o
   6   0   1      778.92      753.96     37.94 o
   7   0   1      337.23      339.50      8.67 o
   8   0   1      155.36      154.50     12.57 o
   9   0   1       27.09       28.56      6.61 o
  10   0   1        5.88        9.80      4.61 o
  -9   1   1        7.72        7.91      3.43 o
  -8   1   1       39.98       43.56      5.73 o
  -7   1   1      217.07      205.26      9.83 o
  -6   1   1      456.55      438.13      9.63 o
  -5   1   1     1167.11     1152.21     18.60 o
  -4   1   1     1149.04     1132.22     17.59 o
  -3   1   1     2463.70     2601.24     35.81 o
  -2   1   1     3239.45     3546.17     38.18 o
  -1   1   1     2008.16     2129.60     25.44 o
   0   1   1       72.65       72.76      2.46 o
   1   1   1      791.63      884.03      9.98 o
   2   1   1     1039.48     1059.78     12.44 o
   3   1   1      709.32      764.08      9.20 o
   4   1   1      756.39      734.61     12.15 o
   5   1   1     1578.05     1573.62     23.85 o
   6   1   1      304.36      284.47      7.21 o
   7   1   1      253.77      255.13     12.82 o
   8   1   1      139.48      141.08      5.76 o
   9   1   1       33.20       34.26      3.78 o
  10   1   1        2.78        4.21      5.10 o
  -9   2   1        9.26       12.16      4.12 o
  -8   2   1       45.92       41.57      5.70 o
  -7   2   1       37.66       38.45      5.19 o
  -6   2   1      745.60      731.68     20.76 o
  -5   2   1     1090.06     1043.75     24.37 o
  -4   2   1     2064.09     2092.64     24.09 o
  -3   2   1     2406.93     2434.03     27.18 o
  -2   2   1     2206.64     2477.35     27.24 o
  -1   2   1     2847.56     3148.52     41.62 o
   0   2   1     2294.16     2399.85     36.17 o
   1   2   1        8.37       12.96      0.69 o
   2   2   1     1041.01     1104.50     12.72 o
   3   2   1      337.20      328.35      5.55 o
   4   2   1      502.86      491.05      6.87 o
   5   2   1      373.39      356.62      7.65 o
   6   2   1      292.64      302.84      7.51 o
   7   2   1      177.31      183.75     14.33 o
   8   2   1       54.46       43.49      5.59 o
   9   2   1       38.39       39.95      6.10 o
  -8   3   1       68.11       75.57      7.44 o
  -7   3   1      119.85      123.05      7.98 o
  -6   3   1      204.41      193.05      9.29 o
  -5   3   1     1104.88     1119.43     27.56 o
  -4   3   1     1464.96     1434.01     17.57 o
  -3   3   1     3431.77     3793.76     51.27 o
  -2   3   1     2212.45     2261.88     31.29 o
  -1   3   1     1820.41     2013.20     27.67 o
   0   3   1     1471.26     1575.53     21.73 o
   1   3   1     1968.06     2088.49     23.30 o
   2   3   1       15.89       19.80      1.01 o
   3   3   1      461.83      480.21      6.64 o
   4   3   1      513.05      496.99      7.16 o
   5   3   1      296.27      307.38      7.01 o
   6   3   1       89.94       96.49      6.22 o
   7   3   1       44.60       49.71      5.55 o
   8   3   1       32.15       36.05      5.24 o
   9   3   1       13.30       10.81      4.39 o
  -8   4   1       22.33       24.60      5.08 o
  -7   4   1      157.18      155.60      9.18 o
  -6   4   1      242.05      240.48     10.69 o
  -5   4   1      802.00      796.36     21.66 o
  -4   4   1     1082.16     1145.40     18.56 o
  -3   4   1     1588.38     1615.04     24.10 o
  -2   4   1     2609.14     2855.40     39.36 o
  -1   4   1     1366.47     1382.42     20.09 o
   0   4   1      418.74      421.78      7.29 o
   1   4   1      653.69      649.28      7.27 o
   2   4   1      509.57      592.59     14.35 o
   3   4   1       66.44       76.56      2.21 o
   4   4   1        3.00        5.43      2.25 o
   5   4   1      518.07      500.02     15.08 o
   6   4   1      102.74      108.39      6.88 o
   7   4   1       19.17       23.06      4.57 o
   8   4   1       13.47       16.98      4.17 o
  -8   5   1        7.73       11.23      4.03 o
  -7   5   1       41.21       39.70      5.64 o
  -6   5   1      202.10      185.65      9.56 o
  -5   5   1      448.17      445.99     14.93 o
  -4   5   1      958.74      948.99     16.56 o
  -3   5   1     1269.56     1323.05     20.89 o
  -2   5   1     1652.68     1699.34     25.24 o
  -1   5   1      952.72     1005.00     15.78 o
   0   5   1      626.75      621.46     10.36 o
   1   5   1      123.11      113.20      5.39 o
   2   5   1       73.22       67.08      4.26 o
   3   5   1       23.15       24.01      3.24 o
   4   5   1       12.56       15.94      2.07 o
   5   5   1        0.42        1.67      2.09 o
   6   5   1      128.81      134.08      8.02 o
   7   5   1       16.72       18.83      4.19 o
   8   5   1       12.02       13.75      4.72 o
  -7   6   1       40.83       48.48      6.33 o
  -6   6   1       57.55       59.62      6.35 o
  -5   6   1      291.09      308.97     12.21 o
  -4   6   1      351.15      346.26      8.66 o
  -3   6   1      668.50      661.89     12.70 o
  -2   6   1     1091.89     1093.14     17.96 o
  -1   6   1      899.60      917.69     15.16 o
   0   6   1      452.91      469.99     13.90 o
   1   6   1      102.35      109.75      5.86 o
   2   6   1       82.66       69.45      4.68 o
   3   6   1        0.07       -0.65      1.01 o
   4   6   1        0.14        2.37      1.35 o
   5   6   1        3.18        8.35      2.92 o
   6   6   1        9.09        9.94      3.23 o
   7   6   1        3.89        5.99      3.61 o
  -7   7   1        6.11        9.71      3.88 o
  -6   7   1       52.45       53.52      6.10 o
  -5   7   1       91.49      103.51      6.77 o
  -4   7   1      400.25      404.79      9.91 o
  -3   7   1       97.51      101.75      7.70 o
  -2   7   1      442.81      418.92     14.13 o
  -1   7   1      462.64      414.09     13.68 o
   0   7   1      245.37      249.15     10.20 o
   1   7   1      209.56      205.71      9.09 o
   2   7   1        7.93        6.75      2.43 o
   3   7   1        5.76        2.91      1.50 o
   4   7   1        0.85        1.36      1.38 o
   5   7   1        0.07        3.39      2.74 o
   6   7   1        7.92       17.29      4.01 o
  -6   8   1        9.68       10.92      3.59 o
  -5   8   1       38.97       53.23      5.90 o
  -4   8   1      114.22      115.14      7.84 o
  -3   8   1      242.89      238.70     11.10 o
  -2   8   1       78.82       95.16      6.88 o
  -1   8   1      179.24      196.66      9.58 o
   0   8   1       86.69       84.06      6.35 o
   1   8   1       68.62       70.94      6.28 o
   2   8   1       45.54       43.62      5.35 o
   3   8   1        1.22        3.16      1.49 o
   4   8   1        1.68        0.95      1.76 o
   5   8   1        3.67        1.43      2.65 o
   6   8   1        0.02        0.76      2.99 o
  -4   9   1       28.30       34.82      5.61 o
  -3   9   1       63.39       78.45      7.80 o
  -2   9   1       65.76       64.63      7.13 o
  -1   9   1       90.11       97.96      7.35 o
   0   9   1       42.81       38.81      5.48 o
   1   9   1       11.67       16.35      3.97 o
   2   9   1       18.28       15.46      3.74 o
   3   9   1        1.51        2.34      1.75 o
   4   9   1        0.25        2.21      1.91 o
  -3  10   1       13.64       25.31      5.41 o
  -2  10   1       14.91       21.66      5.26 o
  -1  10   1       23.32       27.58      5.35 o
   0  10   1       17.26       15.26      4.03 o
   1  10   1       14.71       19.98      4.70 o
   2  10   1        4.91        2.92      3.19 o
   1  -9   2        1.33        8.07      3.77 o
   2  -9   2        0.29        6.04      3.63 o
   3  -9   2        1.43       -2.74      2.74 o
   4  -9   2        4.83        4.68      3.97 o
  -3  -8   2       17.17       20.54      4.57 o
  -2  -8   2        6.50        6.48      3.03 o
  -1  -8   2        8.14       18.38      4.03 o
   0  -8   2       21.19       29.36      4.72 o
   1  -8   2       15.61       21.54      4.48 o
   2  -8   2        0.10        4.37      2.81 o
   3  -8   2        1.94        6.28      3.28 o
   4  -8   2        3.53       -1.47      3.12 o
  -4  -7   2        1.46        3.65      2.36 o
  -3  -7   2       20.87       23.66      4.17 o
  -2  -7   2       44.23       46.94      5.53 o
  -1  -7   2       48.44       46.12      5.37 o
   0  -7   2       68.83       74.26      5.79 o
   1  -7   2       41.85       45.45      5.44 o
   2  -7   2       28.03       33.33      4.92 o
   3  -7   2        0.85        0.53      2.36 o
   4  -7   2        1.27        5.59      3.12 o
   7  -7   2       24.61       32.82      5.53 o
  -5  -6   2       12.34       13.81      3.63 o
  -4  -6   2       13.27       12.74      3.07 o
  -3  -6   2       80.90       70.38      5.55 o
  -2  -6   2       41.47       42.95      4.97 o
  -1  -6   2      123.28      130.09      7.35 o
   0  -6   2      205.72      211.39      9.34 o
   1  -6   2      190.13      161.10      8.04 o
   2  -6   2       83.42       80.96      5.73 o
   3  -6   2       35.64       36.32      4.79 o
   4  -6   2        0.10       -0.04      1.98 o
   5  -6   2        1.89        4.37      2.01 o
   6  -6   2       51.42       51.73      5.66 o
   7  -6   2       45.53       43.65      5.68 o
   8  -6   2       46.80       44.43      6.55 o
  -6  -5   2        0.65        0.18      2.70 o
  -5  -5   2        9.48        9.78      2.96 o
  -4  -5   2       18.29       20.81      3.56 o
  -3  -5   2      138.35      138.80      7.31 o
  -2  -5   2      586.39      566.92     16.62 o
  -1  -5   2      143.51      143.97      7.15 o
   0  -5   2      559.60      568.86     16.29 o
   1  -5   2      296.06      246.95      9.54 o
   2  -5   2      394.40      387.37      8.13 o
   3  -5   2      101.26      103.08      3.96 o
   4  -5   2       22.47       24.28      2.45 o
   5  -5   2       12.94       11.63      2.87 o
   6  -5   2       16.75       20.47      4.01 o
   7  -5   2       27.80       21.48      4.08 o
   8  -5   2       69.97       64.57      7.15 o
  -7  -4   2        0.59       -3.07      3.07 o
  -6  -4   2        8.63        3.36      2.78 o
  -5  -4   2        9.02       12.99      3.14 o
  -4  -4   2       42.82       38.86      4.19 o
  -3  -4   2       43.17       46.92      4.39 o
  -2  -4   2      760.24      734.82     18.94 o
  -1  -4   2     1192.88     1045.80     24.40 o
   0  -4   2      917.53      896.86     21.43 o
   1  -4   2     1753.70     1829.87     26.26 o
   2  -4   2      247.66      230.58      5.53 o
   3  -4   2      597.45      578.79     10.77 o
   4  -4   2       97.13       91.17     11.86 o
   5  -4   2        2.49        4.14      1.94 o
   6  -4   2       57.35       53.89      5.55 o
   7  -4   2       29.77       29.79      4.70 o
   8  -4   2       46.87       45.14      5.84 o
   9  -4   2       28.89       29.14      5.44 o
  -8  -3   2        0.95        5.39      3.65 o
  -7  -3   2        0.00       -1.16      2.43 o
  -6  -3   2       13.43       15.15      3.61 o
  -5  -3   2       38.94       39.28      4.70 o
  -4  -3   2      139.47      116.68      5.86 o
  -3  -3   2      266.13      267.60      9.27 o
  -2  -3   2      480.60      492.11     13.48 o
  -1  -3   2     1685.46     1595.09     29.50 o
   0  -3   2     2325.94     2242.00     46.42 o
   1  -3   2     2505.28     2543.82     34.93 o
   2  -3   2     2333.11     2455.20     34.12 o
   3  -3   2      713.69      698.11     11.87 o
   4  -3   2      361.04      335.43      7.25 o
   5  -3   2      103.83       99.61      5.88 o
   6  -3   2       46.81       52.65      5.15 o
   7  -3   2       65.19       59.44      6.08 o
   8  -3   2       42.57       45.29      6.10 o
   9  -3   2       62.59       48.81      7.00 o
  -8  -2   2        2.96        7.22      3.41 o
  -7  -2   2       12.50       10.72      3.39 o
  -6  -2   2        1.04        2.23      2.52 o
  -5  -2   2       59.66       64.41      5.10 o
  -4  -2   2      258.35      248.28      5.80 o
  -3  -2   2      304.35      311.17      6.37 o
  -2  -2   2     1614.25     1699.90     17.91 o
  -1  -2   2     2721.46     2854.12     38.39 o
   0  -2   2     2468.94     2493.50     33.87 o
   1  -2   2     4479.10     4397.64    109.51 o
   2  -2   2     2669.27     2684.93     36.56 o
   3  -2   2     1488.49     1646.45     23.65 o
   4  -2   2     1095.18     1113.53     16.97 o
   5  -2   2      149.71      155.31      7.33 o
   6  -2   2       10.35       14.19      3.05 o
   7  -2   2       27.45       28.99      4.59 o
   8  -2   2       51.92       53.14      6.22 o
   9  -2   2       40.86       35.80      5.86 o
  -8  -1   2        3.14        7.82      3.32 o
  -7  -1   2        9.35       10.11      3.19 o
  -6  -1   2       31.15       28.78      4.34 o
  -5  -1   2       30.96       30.15      2.62 o
  -4  -1   2      249.64      239.12      4.74 o
  -3  -1   2      861.41      908.05     14.33 o
  -2  -1   2      826.49      794.15     14.05 o
  -1  -1   2     4057.50     4389.30     56.88 o
   0  -1   2     4691.05     4708.35     61.56 o
   1  -1   2    11941.14    11154.71    247.06 o
   2  -1   2     3761.49     3806.10     87.89 o
   3  -1   2     1563.05     1541.64     21.70 o
   4  -1   2      990.76     1044.40     12.96 o
   5  -1   2      315.97      287.04      7.47 o
   6  -1   2       93.03       87.27      8.87 o
   7  -1   2        6.86        7.95      2.17 o
   8  -1   2       18.28       11.43      2.56 o
   9  -1   2       28.97       30.17      5.35 o
  10  -1   2       14.78       14.90      4.34 o
  -7   0   2        5.57        5.61      2.19 o
  -6   0   2       14.32       12.45      1.95 o
  -5   0   2        7.60        5.06      1.49 o
  -4   0   2      151.55      165.02      4.71 o
  -3   0   2     1347.08     1365.49     28.94 o
  -2   0   2     1762.79     1852.38     36.96 o
  -1   0   2     3167.85     3377.95     68.18 o
   0   0   2     5289.82     5699.47     86.27 o
   1   0   2     1600.51     1613.88     31.64 o
   2   0   2    25235.52    22270.64    419.90 o
   3   0   2     2186.19     2322.34     25.83 o
   4   0   2     1726.16     1696.61     25.03 o
   5   0   2      443.08      452.11     11.11 o
   6   0   2        9.11        7.75      1.92 o
   7   0   2       30.57       33.53      3.12 o
   8   0   2        8.19        4.79      1.97 o
   9   0   2       23.49       27.91      3.60 o
  10   0   2       11.65       17.89      4.61 o
  -9   1   2       11.46       15.04      4.17 o
  -8   1   2       23.55       23.10      4.50 o
  -7   1   2       28.45       22.81      4.03 o
  -6   1   2       65.99       64.01      3.39 o
  -5   1   2        8.34        4.50      1.44 o
  -4   1   2       38.84       35.29      2.23 o
  -3   1   2      342.61      371.54      7.09 o
  -2   1   2     3166.11     3330.96     64.30 o
  -1   1   2     6904.32     7709.61    143.35 o
   0   1   2     3192.74     3524.81     41.88 o
   1   1   2     5062.48     5139.76     60.41 o
   2   1   2     2556.85     2488.45     27.24 o
   3   1   2     6292.85     6302.56     83.40 o
   4   1   2     2112.09     2213.53     34.57 o
   5   1   2      970.94      986.42     17.67 o
   6   1   2       93.31       91.18      9.34 o
   7   1   2        2.92        2.20      2.31 o
   8   1   2        0.07       -0.28      1.72 o
   9   1   2        3.76        6.15      2.31 o
  10   1   2       14.93       17.64      3.43 o
  -8   2   2       38.92       32.62      5.48 o
  -7   2   2       11.35       10.25      3.23 o
  -6   2   2       95.09       97.47      6.48 o
  -5   2   2       89.42       79.12      3.35 o
  -4   2   2        1.11        2.31      1.43 o
  -3   2   2       82.44       80.65      2.62 o
  -2   2   2     2011.99     2193.94     24.47 o
  -1   2   2     3109.20     3372.27     44.88 o
   0   2   2    11315.22    12656.95    164.25 o
   1   2   2     4185.53     4536.53     39.60 o
   2   2   2     4424.10     4647.54     49.69 o
   3   2   2     2739.73     2819.94     31.00 o
   4   2   2     1095.16     1106.61     13.34 o
   5   2   2      764.65      752.54     13.15 o
   6   2   2      226.84      230.09      6.40 o
   7   2   2       21.43       23.96      3.60 o
   8   2   2        2.47        3.50      1.75 o
   9   2   2        0.35       -2.58      2.70 o
  10   2   2        2.00        1.76      4.48 o
  -8   3   2       54.22       56.17      6.77 o
  -7   3   2       98.58       93.71      7.00 o
  -6   3   2        1.46       -0.09      1.54 o
  -5   3   2      154.01      163.40      8.04 o
  -4   3   2        1.47        0.72      1.06 o
  -3   3   2        6.39        7.78      1.45 o
  -2   3   2        6.14        2.74      0.91 o
  -1   3   2     3570.34     3962.40     52.74 o
   0   3   2     4444.92     4784.22     51.15 o
   1   3   2     3517.21     3817.74     33.59 o
   2   3   2     4688.88     4953.78     53.05 o
   3   3   2     2506.59     2569.77     50.58 o
   4   3   2      955.22      971.81     15.46 o
   5   3   2      677.01      650.31     11.77 o
   6   3   2       50.51       57.14      5.90 o
   7   3   2       20.71       21.74      3.92 o
   8   3   2        6.67        2.87      3.03 o
   9   3   2        0.01        1.76      3.23 o
  -8   4   2       62.66       64.05      7.26 o
  -7   4   2      117.23      102.84      7.42 o
  -6   4   2      146.00      129.31      7.86 o
  -5   4   2       57.19       58.37      5.44 o
  -4   4   2       13.84       14.77      1.98 o
  -3   4   2       42.28       50.08      2.61 o
  -2   4   2       41.11       33.37      2.21 o
  -1   4   2      495.86      471.54      8.57 o
   0   4   2     1124.06     1162.02     13.68 o
   1   4   2     4139.61     4446.32     39.15 o
   2   4   2     1059.85      991.42     12.20 o
   3   4   2     1909.90     1929.02     27.34 o
   4   4   2      599.42      638.99      8.91 o
   5   4   2      350.38      339.94     11.36 o
   6   4   2      294.83      275.55     10.92 o
   7   4   2        0.13       -0.07      2.23 o
   8   4   2        2.89       -2.36      2.36 o
   9   4   2        0.14       -3.30      3.32 o
  -7   5   2      105.72      107.85      7.82 o
  -6   5   2      124.15      114.98      7.51 o
  -5   5   2      143.82      152.39      8.15 o
  -4   5   2      125.31      110.02      7.75 o
  -3   5   2        0.20        4.31      3.17 o
  -2   5   2      114.83      110.52      3.90 o
  -1   5   2      156.11      142.85      6.49 o
   0   5   2      938.85      944.25     14.82 o
   1   5   2      733.15      757.79      9.79 o
   2   5   2     1480.41     1555.45     18.35 o
   3   5   2      754.87      764.31     13.12 o
   4   5   2      410.39      400.34     12.34 o
   5   5   2       55.66       54.15      3.10 o
   6   5   2      122.42      114.83      7.04 o
   7   5   2       37.57       39.28      5.35 o
   8   5   2        1.21       -0.02      2.63 o
  -7   6   2      117.39      121.40      8.73 o
  -6   6   2       86.40       96.56      7.06 o
  -5   6   2      116.11      110.26      7.08 o
  -4   6   2      105.83      117.89      4.78 o
  -3   6   2        1.45        4.08      1.43 o
  -2   6   2       62.49       65.45      3.22 o
  -1   6   2      189.00      181.30      5.61 o
   0   6   2      186.85      168.64      5.06 o
   1   6   2      433.70      421.44      8.37 o
   2   6   2      408.66      430.96      8.85 o
   3   6   2      412.86      401.10      8.77 o
   4   6   2      286.00      295.27     10.67 o
   5   6   2       76.13       79.07      5.77 o
   6   6   2       13.40       13.66      3.52 o
   7   6   2        5.92        5.35      3.28 o
   8   6   2        1.17        4.23      3.45 o
  -6   7   2      154.03      151.83      9.25 o
  -5   7   2       71.28       84.77      6.44 o
  -4   7   2       91.99      100.72      4.73 o
  -3   7   2       21.41       26.47      4.95 o
  -2   7   2       29.01       32.51      2.96 o
  -1   7   2       38.21       36.18      4.55 o
   0   7   2      138.42      137.51      7.15 o
   1   7   2       72.71       93.27      5.58 o
   2   7   2      155.82      162.92      5.23 o
   3   7   2      150.81      168.04      6.26 o
   4   7   2       94.18       89.48      4.23 o
   5   7   2       38.17       39.84      4.97 o
   6   7   2       26.94       32.53      5.10 o
   7   7   2        5.93        6.26      3.36 o
  -6   8   2       56.89       58.04      7.04 o
  -5   8   2       87.27       94.55      7.17 o
  -4   8   2       78.61       91.68      5.19 o
  -3   8   2       47.57       47.34      5.84 o
  -2   8   2        0.31       -1.54      2.09 o
  -1   8   2        4.37        8.35      2.94 o
   0   8   2       13.22       10.83      3.05 o
   1   8   2       48.16       51.27      5.37 o
   2   8   2        9.85       19.71      2.62 o
   3   8   2       51.57       59.93      3.74 o
   4   8   2       37.73       51.61      3.85 o
   5   8   2       11.88       15.46      3.79 o
   6   8   2        2.56        6.06      3.68 o
  -4   9   2       38.88       40.68      6.15 o
  -3   9   2       34.07       24.95      4.99 o
  -2   9   2       10.19        5.01      2.94 o
  -1   9   2        0.20       -0.74      2.09 o
   0   9   2        0.83        1.27      2.45 o
   1   9   2       28.98       30.23      4.66 o
   2   9   2       10.92       17.20      3.63 o
   3   9   2        6.89       10.38      3.39 o
   4   9   2        7.24       14.10      2.57 o
   5   9   2        5.86        8.00      3.61 o
  -4  10   2       24.64       30.26      5.79 o
  -3  10   2       24.19       21.63      5.01 o
  -2  10   2        0.90        2.41      2.90 o
  -1  10   2        2.44        6.06      3.10 o
   0  10   2        0.02       -1.49      2.38 o
   1  10   2        1.10        8.02      3.36 o
   2  10   2        2.01        7.26      3.19 o
   3  10   2        5.31       16.69      4.26 o
   4  10   2        3.90        2.56      3.19 o
  -1  -8   3        9.36        9.22      3.68 o
   0  -8   3        0.55       -1.05      2.52 o
   1  -8   3        7.43        7.26      3.25 o
   2  -8   3       41.44       41.31      6.24 o
   3  -8   3       50.77       49.37      6.64 o
   4  -8   3       40.20       30.01      5.77 o
  -4  -7   3        0.00       -2.50      2.50 o
  -3  -7   3        1.04        0.33      2.25 o
  -2  -7   3        0.02        0.53      2.01 o
  -1  -7   3        3.46        2.43      2.23 o
   0  -7   3       11.50        8.02      3.10 o
   1  -7   3       28.32       34.69      5.24 o
   2  -7   3       35.27       34.87      5.24 o
   3  -7   3      115.86      107.61      7.62 o
   4  -7   3      129.06      131.36      8.51 o
  -4  -6   3        3.13        0.09      2.41 o
  -3  -6   3        2.19        1.09      1.92 o
  -2  -6   3        0.01        0.58      1.72 o
  -1  -6   3       23.10       13.95      3.25 o
   0  -6   3       14.08        9.36      2.83 o
   1  -6   3       46.69       45.76      5.35 o
   2  -6   3      108.78       95.56      6.44 o
   3  -6   3      150.66      137.82      7.82 o
   4  -6   3      199.24      182.65      9.34 o
   6  -6   3      161.31      166.74      9.16 o
   7  -6   3       72.22       96.54      7.20 o
  -5  -5   3        5.15        1.80      2.76 o
  -4  -5   3       29.89       35.76      4.95 o
  -3  -5   3       11.23       19.03      3.63 o
  -2  -5   3      103.50      109.33      6.77 o
  -1  -5   3       51.56       45.38      5.04 o
   0  -5   3       57.14       61.56      5.59 o
   1  -5   3      126.06      113.87      6.66 o
   2  -5   3      355.32      336.55     12.12 o
   3  -5   3      150.46      139.22      7.29 o
   4  -5   3      409.31      397.41     20.62 o
   5  -5   3      333.78      341.05     12.23 o
   6  -5   3      332.09      347.74     13.57 o
   7  -5   3      134.60      151.48      8.98 o
   8  -5   3       65.28       86.33      8.09 o
  -6  -4   3        9.06        9.16      3.39 o
  -5  -4   3        8.60        6.35      2.76 o
  -4  -4   3       31.52       37.16      4.68 o
  -3  -4   3       40.77       44.18      4.79 o
  -2  -4   3       34.19       32.80      4.12 o
  -1  -4   3      208.06      198.62      8.58 o
   0  -4   3      111.04       90.25      5.50 o
   1  -4   3      127.14      126.15      6.39 o
   2  -4   3      606.22      600.74     25.63 o
   3  -4   3      910.16      830.07     49.26 o
   4  -4   3      376.07      355.68     15.27 o
   5  -4   3      568.59      572.74     17.04 o
   6  -4   3      522.88      520.31     16.93 o
   7  -4   3      238.16      244.34     11.54 o
   8  -4   3       99.17      114.45      8.20 o
   9  -4   3       33.00       30.81      5.88 o
  -7  -3   3       10.87        8.44      3.79 o
  -6  -3   3       25.67       18.47      3.88 o
  -5  -3   3       39.86       40.50      4.66 o
  -4  -3   3       96.41      105.65      6.19 o
  -3  -3   3       79.71       90.50      5.66 o
  -2  -3   3      156.70      154.13      7.15 o
  -1  -3   3       37.08       30.41      3.59 o
   0  -3   3        2.84        3.04      1.38 o
   1  -3   3       28.70       29.80      4.68 o
   2  -3   3      427.78      417.90      8.28 o
   3  -3   3     1340.84     1327.34     20.56 o
   4  -3   3     1066.02     1038.52     17.10 o
   5  -3   3      780.46      766.03     20.61 o
   6  -3   3      554.26      536.38     17.07 o
   7  -3   3      451.65      433.85     15.75 o
   8  -3   3      154.87      169.30     10.11 o
   9  -3   3       73.49       77.20      8.27 o
  -7  -2   3       18.16       22.55      4.12 o
  -6  -2   3       48.17       53.45      5.57 o
  -5  -2   3      184.82      165.25      8.02 o
  -4  -2   3      115.67      120.67      6.39 o
  -3  -2   3      356.79      368.21     11.83 o
  -2  -2   3      368.56      367.08      5.24 o
  -1  -2   3      422.30      421.67      7.75 o
   0  -2   3        3.89        3.69      0.89 o
   1  -2   3      112.93      115.87      3.58 o
   2  -2   3      451.82      414.85      7.96 o
   3  -2   3      837.22      796.32     13.19 o
   4  -2   3     1267.89     1224.03     18.96 o
   5  -2   3     1123.17     1046.89     25.82 o
   6  -2   3      729.14      687.30     19.83 o
   7  -2   3      400.31      415.98     15.22 o
   8  -2   3      223.76      217.80     11.14 o
   9  -2   3       85.63       89.14      8.60 o
  -7  -1   3       31.56       29.41      4.46 o
  -6  -1   3       61.19       62.47      5.12 o
  -5  -1   3      206.80      194.30      8.51 o
  -4  -1   3      490.28      480.03     13.37 o
  -3  -1   3      446.66      435.11      8.68 o
  -2  -1   3      277.50      227.34      8.27 o
  -1  -1   3     1758.67     1903.41     20.22 o
   0  -1   3      404.53      399.20      7.24 o
   1  -1   3        8.45        8.60      1.16 o
   2  -1   3       11.87       13.17      1.74 o
   3  -1   3     3743.90     3468.57     46.89 o
   4  -1   3      933.24      898.02     14.23 o
   5  -1   3     1273.70     1159.47     27.87 o
   6  -1   3      824.13      817.14     19.91 o
   7  -1   3      407.87      388.56     15.33 o
   8  -1   3      191.56      190.89      7.22 o
   9  -1   3       88.67       92.52      5.67 o
  10  -1   3       27.01       32.37      6.28 o
  -6   0   3      124.99      117.80      4.76 o
  -5   0   3      359.43      362.64      8.50 o
  -4   0   3      836.65      794.63     13.81 o
  -3   0   3      741.02      698.68     17.00 o
  -2   0   3     1257.11     1306.76     27.72 o
  -1   0   3      259.77      218.05      4.06 o
   0   0   3     1606.22     1639.59     20.60 o
   1   0   3      182.29      172.55      5.37 o
   2   0   3      181.41      192.16      6.68 o
   3   0   3      176.65      188.73      5.45 o
   4   0   3     2923.65     2805.58     48.24 o
   5   0   3      900.55      871.07     15.43 o
   6   0   3     1349.94     1312.22     21.99 o
   7   0   3      327.39      312.96      8.69 o
   8   0   3      175.23      178.36      7.51 o
   9   0   3       71.97       78.06      5.51 o
  10   0   3       24.49       19.43      3.65 o
  -8   1   3        2.98        2.16      2.65 o
  -7   1   3       24.42       24.82      4.34 o
  -6   1   3       89.83       94.64      6.44 o
  -5   1   3      567.18      528.82     10.99 o
  -4   1   3     1154.02     1082.30     17.55 o
  -3   1   3     2237.49     2299.84     47.08 o
  -2   1   3     1121.57     1125.36     24.53 o
  -1   1   3     1273.69     1289.45     26.91 o
   0   1   3      916.96     1003.95     13.33 o
   1   1   3      141.94      120.29      4.28 o
   2   1   3        6.91       10.18      1.76 o
   3   1   3        1.76        5.17      1.89 o
   4   1   3      584.03      523.81     15.27 o
   5   1   3      778.98      752.23     13.59 o
   6   1   3      624.00      618.27     12.39 o
   7   1   3      668.66      659.89     13.64 o
   8   1   3      129.31      128.27      5.62 o
   9   1   3       53.35       60.16      4.78 o
  10   1   3       24.63       29.30      9.72 o
  -8   2   3        8.59        9.85      3.25 o
  -7   2   3       37.34       33.53      4.97 o
  -6   2   3      147.87      159.14      8.51 o
  -5   2   3       62.07       60.13      4.88 o
  -4   2   3     1697.29     1649.30     24.77 o
  -3   2   3     2243.49     2274.05     32.19 o
  -2   2   3     3462.85     3566.39     69.58 o
  -1   2   3     2485.24     2614.93     38.76 o
   0   2   3      440.73      400.51      5.34 o
   1   2   3      446.48      489.20      6.12 o
   2   2   3      248.77      234.79      3.83 o
   3   2   3       34.99       27.97      1.58 o
   4   2   3      568.69      541.86     10.27 o
   5   2   3      314.33      311.81      8.86 o
   6   2   3      421.43      350.92     40.20 o
   7   2   3      233.02      225.30      6.91 o
   8   2   3      130.91      132.38      5.70 o
   9   2   3       54.76       68.54     14.02 o
  10   2   3       10.83        8.84      4.77 o
  -8   3   3       11.29        9.00      3.45 o
  -7   3   3       41.55       46.01      5.90 o
  -6   3   3      200.17      185.81      9.58 o
  -5   3   3      350.33      343.33     12.72 o
  -4   3   3      373.87      383.14     12.74 o
  -3   3   3     2083.08     2140.46     31.40 o
  -2   3   3     2494.64     2458.91     27.61 o
  -1   3   3     5046.58     5586.13     76.09 o
   0   3   3     1693.98     1803.05     35.54 o
   1   3   3      337.81      326.35      3.94 o
   2   3   3       41.97       42.70      1.48 o
   3   3   3      333.54      350.12      5.49 o
   4   3   3       88.61       88.04      2.45 o
   5   3   3      268.48      272.91      6.73 o
   6   3   3      271.93      266.53      7.09 o
   7   3   3      220.80      232.09      7.01 o
   8   3   3       45.20       62.69      6.42 o
   9   3   3       22.26       22.64      4.61 o
  -7   4   3       15.99        6.84      3.16 o
  -6   4   3      128.46      132.09      8.24 o
  -5   4   3      410.88      400.56     14.35 o
  -4   4   3      550.91      560.41     11.38 o
  -3   4   3     1368.02     1335.44     21.16 o
  -2   4   3     1771.39     1895.68     27.81 o
  -1   4   3     2281.91     2336.03     32.94 o
   0   4   3     3003.68     3157.71     37.18 o
   1   4   3      677.46      717.18      7.50 o
   2   4   3       19.65       18.61      2.07 o
   3   4   3        3.95        6.08      1.08 o
   4   4   3       30.77       35.56      2.00 o
   5   4   3       75.74       74.60      2.50 o
   6   4   3        3.56        5.68      2.45 o
   7   4   3      214.32      222.79     10.11 o
   8   4   3       65.93       78.54      7.06 o
   9   4   3       10.00        8.27      3.81 o
  -7   5   3       10.31        7.20      3.05 o
  -6   5   3       84.24       83.17      6.71 o
  -5   5   3      182.86      182.87      9.36 o
  -4   5   3      506.77      487.98     10.72 o
  -3   5   3      819.66      813.00     21.23 o
  -2   5   3     1260.36     1221.79     19.56 o
  -1   5   3     1866.67     1952.33     28.48 o
   0   5   3     2048.29     2109.28     24.02 o
   1   5   3      927.82     1010.21     10.25 o
   2   5   3      211.12      210.75      3.97 o
   3   5   3        0.28        1.85      0.82 o
   4   5   3       13.66       16.04      1.92 o
   5   5   3        5.19        7.98      1.62 o
   6   5   3       18.28       23.79      3.92 o
   7   5   3        0.19        1.45      2.25 o
   8   5   3       42.09       43.98      5.86 o
   9   5   3        8.63        9.76      4.37 o
  -7   6   3        1.86        3.65      3.14 o
  -6   6   3       20.79       20.81      4.14 o
  -5   6   3      231.85      213.33     10.43 o
  -4   6   3      218.18      224.40     12.24 o
  -3   6   3      624.77      600.63     12.25 o
  -2   6   3      511.58      503.54     10.37 o
  -1   6   3      662.29      643.69     11.94 o
   0   6   3     1392.88     1414.75     31.26 o
   1   6   3      832.28      833.05      9.51 o
   2   6   3      407.66      430.77      8.68 o
   3   6   3       13.86       13.93      1.98 o
   4   6   3        2.18        2.62      1.62 o
   5   6   3       25.35       30.41      2.75 o
   6   6   3        6.62       10.11      3.14 o
   7   6   3        4.81        8.42      3.16 o
   8   6   3        3.54        7.89      3.54 o
  -6   7   3        8.16        4.08      2.99 o
  -5   7   3       48.35       58.84      6.31 o
  -4   7   3      233.44      233.71      7.47 o
  -3   7   3      266.36      268.16      7.62 o
  -2   7   3      724.54      717.43     13.79 o
  -1   7   3      103.00       99.89      4.04 o
   0   7   3      355.53      307.39     11.18 o
   1   7   3      469.65      436.70     13.79 o
   2   7   3      183.73      185.38      6.17 o
   3   7   3      174.61      156.43      5.21 o
   4   7   3        0.21       -0.41      1.39 o
   5   7   3        2.03        3.58      1.63 o
   6   7   3        2.40        3.77      2.63 o
   7   7   3        0.40        0.51      2.83 o
  -6   8   3        1.29       -0.07      3.12 o
  -5   8   3       14.97       14.93      3.68 o
  -4   8   3       57.62       61.79      5.61 o
  -3   8   3      149.78      144.49      9.25 o
  -2   8   3      244.87      233.56     10.58 o
  -1   8   3      359.79      359.14     13.30 o
   0   8   3       83.30       82.48      5.97 o
   1   8   3      126.84      116.90      7.02 o
   2   8   3       57.01       64.86      5.99 o
   3   8   3       47.36       44.47      3.39 o
   4   8   3       33.11       26.61      3.01 o
   5   8   3        0.05        0.22      2.25 o
   6   8   3        5.68       12.05      3.90 o
   7   8   3        0.08        2.18      3.39 o
  -5   9   3        2.98        2.54      3.16 o
  -4   9   3       20.73       34.53      5.46 o
  -3   9   3       40.14       43.91      6.10 o
  -2   9   3       91.04       99.95      7.37 o
  -1   9   3      102.64      104.60      7.35 o
   0   9   3       77.84       88.29      6.84 o
   1   9   3       81.98       83.12      6.51 o
   2   9   3       26.21       28.63      4.66 o
   3   9   3        6.26        9.31      3.25 o
   4   9   3       11.30       13.39      3.52 o
   5   9   3        0.59       -0.82      2.87 o
   6   9   3        0.00       -2.90      2.90 o
  -4  10   3        3.26       -0.96      3.07 o
  -3  10   3       11.12       14.93      4.34 o
  -2  10   3       39.09       46.61      6.31 o
  -1  10   3       38.85       41.55      6.24 o
   0  10   3       18.79       13.12      4.03 o
   1  10   3       24.66       20.72      4.52 o
   2  10   3        7.59       11.41      3.48 o
   3  10   3        9.50       10.52      3.77 o
   4  10   3        3.74        6.31      3.41 o
   3  -8   4        2.77        4.30      3.14 o
   4  -8   4        1.88       -2.70      2.70 o
  -2  -7   4        2.07        2.45      3.05 o
  -1  -7   4       11.25       19.94      4.48 o
   0  -7   4       15.88       19.90      4.32 o
   1  -7   4       26.53       25.26      4.83 o
   2  -7   4       33.14       30.79      5.24 o
   3  -7   4       14.81       19.52      4.55 o
   4  -7   4        2.67        1.78      2.94 o
  -4  -6   4        2.09        1.78      3.03 o
  -3  -6   4       22.13       18.58      4.30 o
  -2  -6   4       18.61       19.00      4.03 o
  -1  -6   4       75.65       79.67      7.37 o
   0  -6   4       16.57       22.48      4.19 o
   1  -6   4       40.00       43.24      5.68 o
   2  -6   4       78.76       80.96      6.35 o
   3  -6   4       65.67       59.09      6.17 o
   4  -6   4       24.07       20.45      4.30 o
  -4  -5   4        0.10        4.21      2.74 o
  -3  -5   4       21.43       24.15      4.50 o
  -2  -5   4       43.13       36.12      5.06 o
  -1  -5   4      126.63      112.13      7.26 o
   0  -5   4      421.67      421.48     14.95 o
   1  -5   4       44.44       43.33      5.24 o
   2  -5   4      186.83      165.47      8.47 o
   3  -5   4       79.03       70.16      6.17 o
   4  -5   4       89.62       74.12      5.66 o
   5  -5   4       25.63       25.09      3.97 o
   6  -5   4        1.43        1.96      2.23 o
   7  -5   4       32.52       37.72      5.48 o
   8  -5   4       27.43       24.82      5.21 o
  -4  -4   4       13.44        8.29      2.67 o
  -3  -4   4       28.88       29.94      4.55 o
  -2  -4   4       89.06       76.91      5.88 o
  -1  -4   4      128.69      116.61      6.97 o
   0  -4   4      540.09      522.36     16.13 o
   1  -4   4      696.73      610.66     17.73 o
   2  -4   4      289.07      256.61     10.14 o
   3  -4   4      447.26      399.39     16.83 o
   4  -4   4       49.76       56.18      3.31 o
   5  -4   4      102.42       97.52      4.32 o
   6  -4   4       15.58       20.88      3.88 o
   7  -4   4       19.97       23.48      4.61 o
   8  -4   4       53.45       46.70      6.53 o
  -6  -3   4        0.02        4.12      2.38 o
  -4  -3   4       25.81       24.02      4.32 o
  -3  -3   4       56.54       56.14      5.61 o
  -2  -3   4      227.25      226.56      9.85 o
  -1  -3   4      417.40      388.04     13.10 o
   0  -3   4      730.29      686.94     18.74 o
   1  -3   4     1033.52      958.66     15.89 o
   2  -3   4     1024.93      858.24     49.06 o
   3  -3   4      645.83      570.12     11.05 o
   4  -3   4      408.99      361.63      8.49 o
   5  -3   4      110.18      107.19      4.27 o
   6  -3   4       46.12       44.14      5.17 o
   7  -3   4        6.91       10.20      3.23 o
   8  -3   4       37.50       35.58      5.64 o
   9  -3   4       45.61       34.67      5.95 o
  -7  -2   4        6.69        5.66      3.07 o
  -6  -2   4        0.02       -1.23      2.18 o
  -5  -2   4        3.40        1.54      1.80 o
  -4  -2   4        9.84        8.60      2.81 o
  -3  -2   4      109.71      114.96      6.75 o
  -2  -2   4      334.27      307.70     11.25 o
  -1  -2   4      465.86      442.42     11.11 o
   0  -2   4     1732.07     1657.01     24.55 o
   1  -2   4     2367.17     2323.96     33.32 o
   2  -2   4     1616.12     1480.30     40.52 o
   3  -2   4     1548.43     1409.28     29.78 o
   4  -2   4      402.50      353.97      7.86 o
   5  -2   4      191.38      176.94      5.23 o
   6  -2   4      127.13      113.63      7.08 o
   7  -2   4       11.44       11.74      3.30 o
   8  -2   4        0.23       -1.69      1.69 o
   9  -2   4       21.97       17.67      4.57 o
  -6  -1   4        0.15        0.67      2.16 o
  -5  -1   4        0.20        0.25      2.01 o
  -4  -1   4        1.71        0.71      1.85 o
  -3  -1   4      117.85      110.12      4.10 o
  -2  -1   4      358.55      355.67      5.56 o
  -1  -1   4      988.52      948.19     11.38 o
   0  -1   4     1063.59      985.45     22.39 o
   1  -1   4     3749.82     3736.57     50.69 o
   2  -1   4     2798.73     2753.83     38.53 o
   3  -1   4     4440.90     4472.47     95.95 o
   4  -1   4     1315.68     1295.89     19.98 o
   5  -1   4      143.26      132.99      7.00 o
   6  -1   4       95.99       87.09      6.15 o
   7  -1   4        7.58       11.74      3.19 o
   8  -1   4        7.72        9.89      3.77 o
   9  -1   4        5.04        5.06      2.96 o
  10  -1   4       12.26       12.88      4.50 o
  -5   0   4        0.13        1.60      1.30 o
  -4   0   4       12.89       11.61      2.67 o
  -3   0   4       32.88       40.08      3.68 o
  -2   0   4      437.78      461.71      7.80 o
  -1   0   4     1360.69     1432.08     18.85 o
   0   0   4     1984.01     2090.29     26.39 o
   1   0   4     2507.65     2681.18     52.60 o
   2   0   4     4042.81     4303.95     83.19 o
   3   0   4     1777.48     1810.41     38.86 o
   4   0   4     5613.68     5858.56    138.43 o
   5   0   4      647.23      574.34     16.62 o
   6   0   4      161.58      156.26      5.76 o
   7   0   4       28.56       29.00      5.70 o
   8   0   4        9.45        8.26      2.33 o
   9   0   4        1.88       -1.80      1.80 o
  10   0   4        3.43        4.01      2.73 o
  -7   1   4       24.61       22.01      4.12 o
  -6   1   4       44.98       39.72      4.90 o
  -5   1   4       16.24       16.33      3.19 o
  -4   1   4       26.62       21.58      2.07 o
  -3   1   4      106.70      115.90      5.84 o
  -2   1   4      411.46      409.47     11.76 o
  -1   1   4      862.96      933.53     13.24 o
   0   1   4     2474.11     2621.61     32.54 o
   1   1   4     4550.09     4805.28     91.30 o
   2   1   4     2895.53     2918.88     57.12 o
   3   1   4     3231.53     3093.95     61.94 o
   4   1   4     1657.17     1665.28     25.51 o
   5   1   4     1578.02     1531.35     28.04 o
   6   1   4      407.07      357.67      8.95 o
   7   1   4       81.48       79.28      4.35 o
   8   1   4        0.98        1.35      2.63 o
   9   1   4        2.90        1.10      2.10 o
  10   1   4        0.19        0.44      4.11 o
  -7   2   4       15.39       13.86      3.36 o
  -6   2   4       71.67       76.91      6.04 o
  -5   2   4       13.13       18.16      3.54 o
  -4   2   4       45.46       36.54      4.12 o
  -3   2   4        4.31        6.71      2.09 o
  -2   2   4      282.86      293.55      9.65 o
  -1   2   4      571.49      603.64     15.31 o
   0   2   4     3056.46     3257.44     39.87 o
   1   2   4     2440.21     2678.36     33.23 o
   2   2   4     4960.17     5022.33     95.38 o
   3   2   4     2501.97     2624.82     37.15 o
   4   2   4     2723.70     2730.03     41.68 o
   5   2   4     1102.34     1073.44     18.16 o
   6   2   4      290.81      271.40     20.47 o
   7   2   4      111.86      108.47      4.95 o
   8   2   4        7.57        4.31      3.05 o
   9   2   4        0.01       -0.09      1.89 o
  10   2   4        0.17       -1.61      2.32 o
  -7   3   4       43.88       43.02      5.79 o
  -6   3   4       85.14       75.26      6.19 o
  -5   3   4      158.67      137.00      7.78 o
  -4   3   4        0.54        1.40      1.63 o
  -3   3   4       61.67       59.98      4.34 o
  -2   3   4      159.45      164.22      7.00 o
  -1   3   4      599.11      602.71     11.36 o
   0   3   4      293.43      284.15      4.57 o
   1   3   4     3692.45     3966.63     40.24 o
   2   3   4     2563.98     2576.71     28.91 o
   3   3   4     1803.58     1788.68     20.93 o
   4   3   4     1897.19     1913.28     22.61 o
   5   3   4     1237.67     1219.87     21.66 o
   6   3   4      364.64      340.07     24.71 o
   7   3   4      186.22      181.03     10.71 o
   8   3   4        0.41        1.75      2.38 o
   9   3   4        0.46        1.72      3.14 o
  10   3   4        0.00       -1.65      3.92 o
  -7   4   4       51.10       52.60      6.64 o
  -6   4   4       93.76       87.11      6.91 o
  -5   4   4      132.46      143.72      8.29 o
  -4   4   4      201.53      197.49      9.05 o
  -3   4   4       46.01       50.31      3.26 o
  -2   4   4       24.60       24.09      2.30 o
  -1   4   4      444.45      454.38      9.15 o
   0   4   4      756.17      763.13      9.60 o
   1   4   4     1269.42     1275.19     12.62 o
   2   4   4     1225.73     1264.97     15.36 o
   3   4   4     1979.23     2004.68     23.26 o
   4   4   4      509.02      486.19      7.65 o
   5   4   4      730.88      727.39     10.48 o
   6   4   4      269.16      265.73     17.47 o
   7   4   4      114.28      112.79      7.03 o
   8   4   4       88.67       85.75      6.66 o
   9   4   4        3.21        2.74      3.56 o
  -7   5   4       50.29       49.24      6.57 o
  -6   5   4       82.95       86.62      7.02 o
  -5   5   4      136.43      126.79      8.09 o
  -4   5   4       92.35       99.63      4.54 o
  -3   5   4      138.76      136.57      4.96 o
  -2   5   4       87.67       97.87      4.82 o
  -1   5   4       52.76       45.13      2.75 o
   0   5   4      565.71      542.38      7.57 o
   1   5   4      786.84      818.06      8.81 o
   2   5   4     1327.97     1366.48     16.60 o
   3   5   4      635.45      656.31      9.31 o
   4   5   4      652.14      667.94      9.92 o
   5   5   4      301.60      279.01      5.58 o
   6   5   4      132.54      130.47      7.24 o
   7   5   4       26.75       24.53      4.34 o
   8   5   4       34.03       31.48      5.35 o
   9   5   4        9.70        4.95      3.99 o
  -6   6   4       83.00       90.70      7.49 o
  -5   6   4      167.31      154.60      8.93 o
  -4   6   4       78.28       89.19      4.46 o
  -3   6   4       63.38       72.27      3.79 o
  -2   6   4       80.64       81.61      3.86 o
  -1   6   4       23.70       22.17      2.34 o
   0   6   4       23.43       24.98      1.62 o
   1   6   4      490.20      482.75      8.70 o
   2   6   4      521.49      530.64      7.99 o
   3   6   4      504.64      508.68      7.97 o
   4   6   4      305.72      294.58     25.11 o
   5   6   4      143.42      151.45      5.11 o
   6   6   4       93.00      102.22      6.62 o
   7   6   4       23.34       29.10      4.70 o
   8   6   4        7.07        8.56      3.54 o
  -6   7   4       66.40       58.04      7.15 o
  -5   7   4       81.43       75.82      7.11 o
  -4   7   4      187.81      174.51      6.59 o
  -3   7   4       51.07       59.07      4.23 o
  -2   7   4       32.21       36.27      3.13 o
  -1   7   4        7.98       12.31      2.07 o
   0   7   4      113.72      117.32      3.23 o
   1   7   4        9.17       11.74      1.39 o
   2   7   4      260.01      255.72     10.05 o
   3   7   4      155.75      183.99      5.63 o
   4   7   4      152.20      157.68      5.35 o
   5   7   4      102.29      109.59      6.77 o
   6   7   4       25.28       26.58      4.39 o
   7   7   4        7.67       11.52      3.70 o
   8   7   4        8.78        3.54      3.63 o
  -5   8   4       72.38       79.54      7.35 o
  -4   8   4       81.35       88.04      4.79 o
  -3   8   4       72.91       78.72      4.57 o
  -2   8   4       55.77       60.71      4.08 o
  -1   8   4       10.46       12.32      2.24 o
   0   8   4        4.24        2.74      2.16 o
   1   8   4       18.28       14.88      3.45 o
   2   8   4       34.84       42.75      5.12 o
   3   8   4       79.96       88.40      6.19 o
   4   8   4       24.57       30.89      5.96 o
   5   8   4       42.92       44.47      3.69 o
   6   8   4       19.26       21.21      4.32 o
   7   8   4        2.45        7.40      3.63 o
  -5   9   4       33.71       36.32      5.99 o
  -4   9   4       37.07       44.65      8.13 o
  -3   9   4       61.77       69.13      7.37 o
  -2   9   4       23.19       20.94      4.37 o
  -1   9   4       11.99       17.49      4.03 o
   0   9   4        0.26        0.04      2.21 o
   1   9   4        0.06       -2.01      2.01 o
   2   9   4        2.63        6.33      2.87 o
   3   9   4       30.90       44.67      5.55 o
   4   9   4       18.77       32.91      5.04 o
   5   9   4       11.23       17.38      4.14 o
   6   9   4        5.86       10.27      3.88 o
  -3  10   4       15.57       22.61      4.86 o
  -2  10   4       23.56       36.12      5.81 o
  -1  10   4       16.74       18.25      4.50 o
   0  10   4        2.33        6.95      3.03 o
   1  10   4        0.00       -0.65      2.29 o
   2  10   4        0.11        1.07      2.65 o
   3  10   4        1.60        3.07      2.74 o
   4  10   4        0.68        1.74      2.70 o
   1  -7   5        3.54        1.80      3.28 o
   2  -7   5       13.36       18.92      4.63 o
   3  -7   5       28.03       29.07      5.53 o
   4  -7   5       24.84       27.69      5.30 o
  -2  -6   5        0.32       -1.23      3.05 o
  -1  -6   5        0.15       -0.42      2.29 o
   0  -6   5        0.16       -1.98      1.98 o
   1  -6   5       23.18       13.88      3.77 o
   2  -6   5       11.96        8.24      3.16 o
   3  -6   5       52.82       42.98      5.99 o
   4  -6   5       73.92       83.66      7.42 o
  -4  -5   5        2.37        0.25      3.12 o
  -3  -5   5        2.45        3.19      2.99 o
  -2  -5   5        9.96       10.76      3.59 o
  -1  -5   5        0.07        1.43      1.96 o
   0  -5   5       28.30       34.82      5.12 o
   1  -5   5       34.35       29.23      4.90 o
   2  -5   5       54.03       44.54      5.70 o
   3  -5   5       72.04       61.16      6.22 o
   4  -5   5      232.86      214.62     10.32 o
   6  -5   5      148.33      150.63      8.78 o
   7  -5   5       87.49       85.62      6.93 o
   8  -5   5       52.55       40.70      6.44 o
  -4  -4   5       13.26       13.50      3.68 o
  -3  -4   5       10.85       12.39      3.30 o
  -2  -4   5       13.63        9.09      3.32 o
  -1  -4   5        5.81        5.15      2.72 o
   0  -4   5        0.29        0.11      1.49 o
   1  -4   5       19.70       21.30      3.81 o
   2  -4   5       75.31       65.55      5.90 o
   3  -4   5       95.95       78.91      5.70 o
   4  -4   5      267.64      249.27      7.28 o
   5  -4   5      446.34      425.44     15.22 o
   6  -4   5      175.84      161.37      8.91 o
   7  -4   5      179.43      163.17      9.49 o
   8  -4   5      109.38       97.23      7.89 o
  -4  -3   5       40.33       43.98      5.84 o
  -3  -3   5       48.48       66.28      6.66 o
  -2  -3   5       76.20       88.67      6.59 o
  -1  -3   5       22.78       19.85      3.90 o
   0  -3   5       20.49       23.19      3.99 o
   1  -3   5       13.84        9.09      2.63 o
   2  -3   5       60.71       59.99      3.34 o
   3  -3   5       63.11       52.51      3.21 o
   4  -3   5      244.08      240.90      9.71 o
   5  -3   5      439.08      431.77     12.89 o
   6  -3   5      450.85      404.51     14.84 o
   7  -3   5      278.62      256.15     12.03 o
   8  -3   5      147.16      135.59      9.00 o
   9  -3   5       79.32       78.40      8.47 o
  -6  -2   5        3.69        4.50      2.29 o
  -4  -2   5       51.60       60.82      6.19 o
  -3  -2   5      228.79      254.39     11.27 o
  -2  -2   5      110.79      118.15      7.37 o
  -1  -2   5      203.00      178.46      8.76 o
   0  -2   5      100.92      103.34      4.76 o
   1  -2   5       31.77       32.15      3.59 o
   2  -2   5      118.03      110.17      4.24 o
   3  -2   5      241.78      233.52      8.24 o
   4  -2   5      372.87      392.85     10.35 o
   5  -2   5      390.04      377.37      8.74 o
   6  -2   5      383.72      367.59     13.77 o
   7  -2   5      384.17      376.92     14.82 o
   8  -2   5      219.30      228.12     11.72 o
   9  -2   5       93.67       91.41      8.76 o
  -5  -1   5       44.12       29.54      3.45 o
  -4  -1   5       70.50       75.19      5.79 o
  -3  -1   5      201.27      199.85      9.49 o
  -2  -1   5      497.53      450.74      6.92 o
  -1  -1   5      348.49      340.24      5.58 o
   0  -1   5      105.62       88.70      3.70 o
   1  -1   5      335.41      336.48      8.10 o
   2  -1   5        1.18        1.76      1.01 o
   3  -1   5      269.27      259.38      6.57 o
   4  -1   5      167.29      165.91      5.70 o
   5  -1   5     1317.81     1313.01     20.81 o
   6  -1   5      339.15      321.47     12.57 o
   7  -1   5      357.00      320.76     13.37 o
   8  -1   5      246.15      225.36     11.65 o
   9  -1   5       98.10       82.30      8.53 o
  -5   0   5       86.79       65.88      4.43 o
  -3   0   5      385.26      419.00      8.29 o
  -2   0   5      713.73      703.77     11.20 o
  -1   0   5      608.52      564.36      9.13 o
   0   0   5      754.06      753.76     11.38 o
   1   0   5       99.96       88.12      4.48 o
   2   0   5       82.47       86.38      4.68 o
   3   0   5       46.97       55.92      4.32 o
   4   0   5      153.63      139.21     11.42 o
   5   0   5      281.16      291.79      6.72 o
   6   0   5      942.42      884.81     24.22 o
   7   0   5      250.79      236.43     11.05 o
   8   0   5      316.01      286.83     13.10 o
   9   0   5       94.98       83.06      8.24 o
  10   0   5       36.22       40.08      6.71 o
  -6   1   5       20.74       17.40      3.63 o
  -5   1   5       88.46       95.22      6.33 o
  -4   1   5      143.06      147.53      7.44 o
  -3   1   5      609.05      565.32     16.17 o
  -2   1   5     1045.81     1076.83     15.93 o
  -1   1   5     1566.55     1594.62     21.51 o
   0   1   5      843.06      813.99     12.02 o
   1   1   5      552.05      547.18     14.06 o
   2   1   5      197.52      182.29      6.80 o
   3   1   5       38.90       29.72      3.32 o
   4   1   5      149.88      172.04      7.91 o
   5   1   5      298.72      281.43     10.89 o
   6   1   5      369.02      342.93      9.02 o
   7   1   5      282.84      242.73     17.09 o
   8   1   5      148.33      163.05      6.82 o
   9   1   5      131.61      131.75     10.47 o
  10   1   5       33.76       38.27      4.66 o
  -7   2   5       13.17       15.57      4.01 o
  -6   2   5       41.91       45.52      5.75 o
  -5   2   5      134.39      132.81      7.80 o
  -4   2   5      402.93      373.00     13.10 o
  -3   2   5       83.74       82.46      5.26 o
  -1   2   5     1515.08     1600.49     21.75 o
   0   2   5     2011.55     2090.79     27.14 o
   1   2   5     1574.53     1680.11     22.20 o
   2   2   5      119.50      104.27      4.90 o
   3   2   5       46.15       40.97      3.28 o
   4   2   5       14.57       12.49      1.99 o
   5   2   5      208.38      196.40      7.24 o
   6   2   5      489.91      459.52     10.71 o
   7   2   5      197.65      196.06      6.93 o
   8   2   5      128.08      116.53      8.18 o
   9   2   5       43.98       35.65      4.10 o
  10   2   5       21.74       22.19      4.01 o
  -7   3   5        0.05        0.40      2.58 o
  -6   3   5       32.05       28.14      4.83 o
  -5   3   5      149.36      155.33      8.62 o
  -4   3   5      476.61      435.05     14.79 o
  -3   3   5      818.38      793.97     21.23 o
  -2   3   5      459.55      484.71     14.21 o
  -1   3   5     1596.26     1621.01     24.21 o
   0   3   5     1226.53     1176.32     16.55 o
   1   3   5     2268.91     2398.08     25.68 o
   2   3   5      845.38      861.10     14.02 o
   3   3   5       79.80       68.04      2.31 o
   4   3   5        9.00       12.07      1.87 o
   5   3   5        0.40        0.29      1.15 o
   6   3   5      172.62      178.87      6.07 o
   7   3   5      186.14      178.27      6.44 o
   8   3   5      117.55      124.95      7.93 o
   9   3   5       68.79       73.72      5.29 o
  10   3   5        5.09        9.54      4.77 o
  -6   4   5       11.20       17.91      3.90 o
  -5   4   5       49.39       62.87      6.28 o
  -4   4   5      356.34      320.22     12.50 o
  -3   4   5      818.81      802.73     21.81 o
  -2   4   5     1045.43     1008.10     24.77 o
  -1   4   5     1417.15     1384.74     30.59 o
   0   4   5     1089.98     1089.11     13.23 o
   1   4   5      930.03      899.22     11.14 o
   2   4   5     1098.47     1091.21     13.98 o
   3   4   5      182.44      183.09      3.99 o
   4   4   5        2.40        1.07      0.87 o
   5   4   5       17.16       18.91      1.73 o
   6   4   5        8.61        9.84      2.26 o
   7   4   5       83.44       88.93      4.55 o
   8   4   5       12.37       11.02      2.51 o
   9   4   5       64.28       69.94      7.40 o
  -6   5   5        1.10        3.43      2.56 o
  -5   5   5       36.02       33.42      5.01 o
  -4   5   5      210.36      206.40      9.96 o
  -3   5   5      424.61      418.70      9.97 o
  -2   5   5      930.15      872.95     15.86 o
  -1   5   5     1215.22     1265.01     20.70 o
   0   5   5      984.98      989.23     12.43 o
   1   5   5     1118.69     1084.17     13.11 o
   2   5   5      670.96      635.51      9.19 o
   3   5   5      267.34      250.62      4.94 o
   4   5   5       39.98       39.56      2.21 o
   5   5   5        1.83        5.13      1.73 o
   6   5   5       23.75       26.98      2.82 o
   7   5   5       19.81       28.41      4.57 o
   8   5   5       19.86       31.39      5.32 o
   9   5   5        1.69        2.18      3.50 o
  -6   6   5        4.10        4.75      3.65 o
  -5   6   5       18.18       19.87      4.30 o
  -4   6   5       50.56       52.13      4.11 o
  -3   6   5      453.65      400.75     10.03 o
  -2   6   5      433.52      411.97     20.94 o
  -1   6   5      973.86      966.31     17.08 o
   0   6   5      657.54      597.44     22.84 o
   1   6   5      347.88      352.00      5.88 o
   2   6   5      762.82      759.78      8.74 o
   3   6   5      204.99      191.19      4.30 o
   4   6   5       98.97       91.69      3.14 o
   5   6   5        0.19       -1.05      2.62 o
   6   6   5        0.19        2.07      2.67 o
   7   6   5       14.49       16.00      3.94 o
   8   6   5        6.98        9.85      3.50 o
   9   6   5        5.63        7.37      3.88 o
  -5   7   5        6.11        4.08      2.76 o
  -4   7   5       43.48       44.33      4.05 o
  -3   7   5       89.70       98.09      5.54 o
  -2   7   5      376.85      350.02     14.37 o
  -1   7   5      424.16      386.66     13.61 o
   0   7   5      915.97      872.58     11.70 o
   1   7   5      142.89      131.77      3.36 o
   2   7   5      157.20      174.10     10.10 o
   3   7   5      182.39      166.72      5.27 o
   4   7   5       23.54       22.38      2.49 o
   5   7   5       52.51       52.38      3.57 o
   6   7   5        1.73        4.43      2.58 o
   7   7   5        2.28        4.10      3.05 o
   8   7   5        1.09       -2.78      2.78 o
  -5   8   5        5.49        0.76      3.10 o
  -4   8   5       14.79       17.29      3.42 o
  -3   8   5       49.18       57.35      4.41 o
  -2   8   5       92.75       92.66      4.56 o
  -1   8   5      200.30      185.20      5.48 o
   0   8   5      307.80      301.52      7.14 o
   1   8   5      378.81      367.81     13.37 o
   2   8   5       97.53       95.78      6.48 o
   3   8   5       54.10       62.12      5.88 o
   4   8   5        8.61        9.69      2.99 o
   5   8   5        4.00       -0.25      2.63 o
   6   8   5        7.27       -0.78      2.61 o
   7   8   5        0.21        9.36      3.63 o
  -4   9   5       10.46       13.24      3.01 o
  -3   9   5       17.93       18.98      2.87 o
  -2   9   5       44.05       45.29      5.93 o
  -1   9   5       56.45       61.02      6.62 o
   0   9   5      105.09      102.44      7.24 o
   1   9   5       97.49       94.04      6.88 o
   2   9   5       75.65       73.68      6.82 o
   3   9   5       67.89       67.04      6.53 o
   4   9   5       10.09        8.07      3.16 o
   5   9   5        0.41        1.23      2.50 o
   6   9   5        0.67        3.36      3.19 o
   7   9   5        0.03       -3.28      3.28 o
  -3  10   5       14.71       19.56      4.86 o
  -2  10   5       12.56       15.06      3.88 o
  -1  10   5       19.11       29.12      5.17 o
   0  10   5       43.10       37.10      5.79 o
   1  10   5       40.81       38.79      5.75 o
   2  10   5       13.65       14.21      3.88 o
   3  10   5       23.25       15.89      3.99 o
   4  10   5        3.75        1.78      2.87 o
   0  -6   6       13.30       14.95      4.23 o
   1  -6   6       53.93       53.83      7.24 o
   2  -6   6       10.77       16.00      4.48 o
   3  -6   6        7.78        8.58      3.99 o
   4  -6   6       11.67       13.19      4.21 o
  -2  -5   6        0.83        2.61      3.23 o
  -1  -5   6       12.34       21.05      4.61 o
   0  -5   6       25.28       24.75      4.97 o
   1  -5   6       66.58       55.05      6.77 o
   2  -5   6      217.80      214.35     11.07 o
   3  -5   6       20.30       19.58      4.17 o
   4  -5   6       39.12       42.09      5.81 o
  -4  -4   6        1.87       -2.81      2.81 o
  -3  -4   6        5.90        7.78      3.54 o
  -2  -4   6       20.95       20.19      4.52 o
  -1  -4   6       29.48       30.72      5.32 o
   0  -4   6       47.72       44.51      5.95 o
   1  -4   6       76.35       81.05      7.20 o
   2  -4   6      221.12      209.05     10.18 o
   3  -4   6      298.42      292.02     12.30 o
   4  -4   6       92.91       86.51      6.33 o
   5  -4   6       72.54       84.94      4.51 o
   6  -4   6        0.17        3.30      2.41 o
   7  -4   6        0.23        4.66      2.65 o
   8  -4   6        0.04        3.41      3.43 o
  -4  -3   6        0.70        0.40      2.90 o
  -3  -3   6        6.70        0.42      2.52 o
  -2  -3   6       61.05       62.69      6.95 o
  -1  -3   6       76.02       72.61      7.08 o
   0  -3   6      167.28      159.25      8.93 o
   1  -3   6      187.22      181.91      9.31 o
   2  -3   6      339.85      344.75     13.06 o
   3  -3   6      361.97      383.93      9.28 o
   4  -3   6      352.70      353.06      8.87 o
   5  -3   6      151.99      164.53      5.93 o
   6  -3   6       40.58       47.39      5.66 o
   7  -3   6        1.28        3.88      2.18 o
   8  -3   6        0.82        1.54      2.47 o
  -4  -2   6        0.36       -1.89      1.89 o
  -3  -2   6        0.17        0.04      2.23 o
  -2  -2   6       39.54       30.77      4.97 o
  -1  -2   6      215.15      210.85     10.43 o
   0  -2   6      319.25      291.57     11.96 o
   1  -2   6      316.38      290.14     11.41 o
   2  -2   6      653.84      652.36     13.14 o
   3  -2   6      758.78      782.63     14.71 o
   4  -2   6      517.79      549.65     11.62 o
   5  -2   6      471.81      479.56     10.60 o
   6  -2   6       56.67       56.43      5.86 o
   7  -2   6        9.54       14.88      3.72 o
   8  -2   6        0.65        1.58      2.34 o
   9  -2   6        3.20       -2.07      2.50 o
  -4  -1   6        0.03        2.29      2.34 o
  -3  -1   6        5.32        3.90      2.01 o
  -2  -1   6       10.37        9.34      2.81 o
  -1  -1   6      237.24      217.24     15.58 o
   0  -1   6      542.82      530.47     10.84 o
   1  -1   6      817.49      793.76     21.44 o
   2  -1   6      589.22      536.70     11.06 o
   3  -1   6     1139.83     1062.44     41.85 o
   4  -1   6      687.42      700.30     20.95 o
   5  -1   6     1025.61     1086.06     24.99 o
   6  -1   6      355.65      372.47     14.04 o
   7  -1   6       10.98       13.92      3.32 o
   8  -1   6        3.07        0.78      1.67 o
   9  -1   6        6.91        5.15      3.16 o
  -4   0   6        8.27       11.36      3.03 o
  -3   0   6        1.19        0.79      1.17 o
  -2   0   6       48.35       47.41      2.55 o
  -1   0   6      156.96      144.93      4.06 o
   0   0   6      675.75      662.30     17.00 o
   1   0   6     1244.77     1248.96     28.18 o
   2   0   6     1494.07     1498.52     33.15 o
   3   0   6     1055.69     1038.94     25.89 o
   4   0   6      987.00     1102.86     31.40 o
   5   0   6      396.48      418.60      9.14 o
   6   0   6      975.90      993.66     26.40 o
   7   0   6      156.31      153.68      8.78 o
   8   0   6       12.48       11.18      3.56 o
   9   0   6        0.12       -0.82      2.65 o
  10   0   6       15.04       10.36      4.19 o
  -4   1   6       21.74       29.12      2.88 o
  -3   1   6        0.31       -0.21      1.18 o
  -2   1   6       15.55       16.17      1.93 o
  -1   1   6      232.17      235.03      8.42 o
   0   1   6      620.66      600.68     11.15 o
   1   1   6     1310.09     1339.80     29.85 o
   2   1   6     1869.83     1869.74     39.77 o
   3   1   6     2127.29     2268.92     48.28 o
   4   1   6     1080.05      974.66     25.13 o
   5   1   6      708.56      687.46     19.54 o
   6   1   6      308.57      300.24     12.05 o
   7   1   6      231.36      227.99     10.87 o
   8   1   6       74.97       83.79      6.97 o
   9   1   6        6.53        4.43      3.03 o
  10   1   6        0.68        0.71      3.34 o
  -6   2   6       33.61       27.74      4.88 o
  -5   2   6        7.99        6.57      2.99 o
  -4   2   6       28.11       35.29      4.77 o
  -3   2   6        0.86        3.06      1.32 o
  -2   2   6        0.17       -0.12      1.55 o
  -1   2   6        0.33        1.60      0.97 o
   0   2   6      522.95      480.45      8.58 o
   1   2   6      687.13      699.49     11.30 o
   2   2   6     2478.65     2582.21     52.82 o
   3   2   6     1900.68     1836.52     39.37 o
   4   2   6     1778.97     1710.95     38.65 o
   5   2   6      741.49      705.12     20.21 o
   6   2   6      509.30      524.04     13.18 o
   7   2   6      166.03      162.20      6.39 o
   8   2   6       37.00       42.04      6.52 o
   9   2   6       15.37       15.39      3.16 o
  10   2   6        0.01       -0.03      2.37 o
  -6   3   6       42.53       40.24      5.81 o
  -5   3   6       53.28       54.61      6.08 o
  -4   3   6       52.52       51.64      5.50 o
  -3   3   6       50.11       46.65      5.01 o
  -2   3   6       46.32       58.15      3.26 o
  -1   3   6        0.85        1.22      0.94 o
   0   3   6      212.24      222.73      5.34 o
   1   3   6      702.00      649.30     10.69 o
   2   3   6      577.44      547.83     14.88 o
   3   3   6     2301.27     2360.75     48.93 o
   4   3   6     1420.29     1260.95     27.96 o
   5   3   6      690.30      638.63     13.25 o
   6   3   6      435.26      439.89     22.28 o
   7   3   6      209.98      204.06      7.18 o
   8   3   6       40.69       46.32      4.35 o
   9   3   6       30.92       37.23      4.15 o
  10   3   6        0.07        3.09      2.68 o
  -6   4   6       37.27       37.21      5.90 o
  -5   4   6       86.92       90.37      7.15 o
  -4   4   6       94.38       85.49      6.39 o
  -3   4   6       42.26       38.21      4.75 o
  -1   4   6        1.80        0.43      1.01 o
   0   4   6      138.22      133.13      4.06 o
   1   4   6      444.38      391.60      6.76 o
   2   4   6      731.12      697.77     22.42 o
   3   4   6      970.81      934.77     15.57 o
   4   4   6      940.99      869.80     21.68 o
   5   4   6      854.28      803.22     20.89 o
   6   4   6      196.87      185.25      6.41 o
   7   4   6      137.70      141.97      5.89 o
   8   4   6       32.70       30.94      3.76 o
   9   4   6       11.15        9.71      2.82 o
  -5   5   6       92.68       88.14      7.22 o
  -4   5   6      116.71      114.52      7.71 o
  -3   5   6      117.37      101.82      6.84 o
  -2   5   6        4.42       10.07      2.94 o
  -1   5   6        3.07        3.85      1.10 o
   0   5   6        1.61        1.33      1.01 o
   1   5   6      127.96      120.40      3.20 o
   2   5   6      380.58      367.07      6.16 o
   3   5   6      638.12      611.77      9.44 o
   4   5   6      761.88      732.25     10.95 o
   5   5   6      396.82      367.39      7.08 o
   6   5   6      262.33      274.22      9.45 o
   7   5   6       93.24      102.81     10.91 o
   8   5   6       18.83       18.76      4.63 o
   9   5   6        1.47        4.10      3.61 o
  -5   6   6       51.85       58.13      6.97 o
  -4   6   6      132.43      120.24      8.09 o
  -3   6   6      193.89      194.96     11.62 o
  -2   6   6       44.66       47.45      3.72 o
  -1   6   6        0.25       -0.86      0.86 o
   0   6   6        0.37       -0.52      0.83 o
   1   6   6      188.64      175.57      4.06 o
   2   6   6        0.52        0.35      0.74 o
   3   6   6      268.07      257.59      5.41 o
   4   6   6      328.28      326.30      7.58 o
   5   6   6      250.90      246.31      5.78 o
   6   6   6      178.67      202.74      9.91 o
   7   6   6       51.86       58.42      6.46 o
   8   6   6       23.31       29.41      5.73 o
   9   6   6        2.87        5.37      4.08 o
  -5   7   6       44.47       55.07      7.33 o
  -4   7   6       91.58      107.39      5.60 o
  -3   7   6      106.94      103.59      6.26 o
  -2   7   6      179.01      170.71      7.63 o
  -1   7   6       22.72       27.28      2.25 o
   0   7   6        4.49        3.42      1.13 o
   1   7   6       20.20       19.45      3.05 o
   2   7   6      241.06      255.47      5.16 o
   3   7   6        0.47        3.70      1.97 o
   4   7   6      127.69      140.33      5.13 o
   5   7   6       75.02       79.32      7.75 o
   6   7   6       63.59       70.80      6.24 o
   7   7   6       56.05       49.37      5.90 o
   8   7   6        8.63        4.50      3.90 o
  -4   8   6       39.35       49.38      5.79 o
  -3   8   6       81.80       92.72      8.14 o
  -2   8   6       93.34       91.77      7.00 o
  -1   8   6       50.37       56.58      2.90 o
   0   8   6       24.56       27.07      2.47 o
   1   8   6        7.00        8.25      1.34 o
   2   8   6       37.27       39.90      5.10 o
   3   8   6       48.48       50.33      5.53 o
   4   8   6       34.91       47.63      5.37 o
   5   8   6       34.46       38.77      4.95 o
   6   8   6        9.23       18.11      3.99 o
   7   8   6       15.94       23.88      4.61 o
   8   8   6        8.94        6.17      4.14 o
  -4   9   6       28.86       34.56      6.15 o
  -3   9   6       36.07       34.78      4.03 o
  -2   9   6       28.75       25.25      2.17 o
  -1   9   6       63.25       62.30      2.92 o
   0   9   6       13.75       15.06      3.90 o
   1   9   6        1.02        3.52      2.36 o
   2   9   6        9.77       15.44      3.72 o
   3   9   6        6.91        9.36      3.32 o
   4   9   6        9.12       13.43      3.77 o
   5   9   6       17.08       20.56      4.08 o
   7   9   6        4.27        9.34      4.50 o
  -2  10   6       19.51       23.59      5.12 o
  -1  10   6        9.29        5.86      3.25 o
   0  10   6       18.87       19.78      4.39 o
   1  10   6       12.37        9.40      3.59 o
   2  10   6        7.58       15.40      3.94 o
   3  10   6        3.60        8.89      3.54 o
   4  10   6        2.88        8.09      3.52 o
   1  -5   7        0.74       -0.58      2.47 o
   2  -5   7        0.88        3.43      2.92 o
   3  -5   7       30.23       23.08      4.81 o
   4  -5   7       44.74       52.38      6.73 o
  -2  -4   7        5.19       10.89      4.21 o
  -1  -4   7        4.32        2.29      2.92 o
   0  -4   7        5.95        2.87      2.50 o
   1  -4   7        1.32        4.97      3.01 o
   2  -4   7        4.66        3.50      2.43 o
   3  -4   7        3.49        6.80      2.87 o
   4  -4   7       65.66       67.73      6.84 o
   5  -4   7       67.24       80.85      7.22 o
   7  -4   7       98.68      111.15      8.11 o
  -3  -3   7        9.32       13.72      4.70 o
  -2  -3   7       20.97       16.26      4.03 o
  -1  -3   7       14.94       17.56      4.19 o
   0  -3   7       20.91       21.68      4.30 o
   1  -3   7        7.19       11.05      3.28 o
   2  -3   7        2.89        3.79      2.36 o
   3  -3   7       28.40       32.42      4.79 o
   4  -3   7       95.40      100.12      4.65 o
   5  -3   7       84.68       89.48      4.57 o
   6  -3   7      128.14      142.95      8.64 o
   7  -3   7       98.53      105.09      7.89 o
   8  -3   7       83.57      100.10      8.93 o
  -4  -2   7        7.05        9.91      4.01 o
  -3  -2   7       27.99       28.34      5.17 o
  -2  -2   7       28.32       30.12      5.32 o
  -1  -2   7      105.75       99.90      7.60 o
   0  -2   7       21.30       28.76      4.86 o
   1  -2   7       34.28       40.35      5.26 o
   2  -2   7       20.85       24.88      2.96 o
   3  -2   7        1.89        1.94      1.38 o
   4  -2   7      104.06      115.96      4.97 o
   5  -2   7      185.84      192.56      8.11 o
   6  -2   7      234.63      247.61     11.52 o
   7  -2   7      165.82      185.19     10.20 o
   8  -2   7       73.60       90.59      7.51 o
  -4  -1   7       15.05       18.40      4.55 o
  -3  -1   7       58.90       53.07      6.44 o
  -2  -1   7       75.68       73.01      7.08 o
  -1  -1   7      100.61      101.84      7.22 o
   0  -1   7      164.76      156.97      7.41 o
   1  -1   7       53.22       59.26      3.49 o
   2  -1   7        3.35        4.47      1.51 o
   3  -1   7       39.21       39.78      3.27 o
   4  -1   7        6.68        5.04      1.61 o
   5  -1   7      157.07      175.11      5.98 o
   6  -1   7      145.22      147.22      8.42 o
   7  -1   7      463.39      485.56     17.51 o
   8  -1   7      119.84      143.70      9.22 o
   9  -1   7       62.30       93.51      8.76 o
  -4   0   7       30.70       28.90      4.55 o
  -3   0   7      116.32      126.19      8.18 o
  -2   0   7      165.26      165.63      4.92 o
  -1   0   7      320.25      306.04      6.80 o
   0   0   7      309.57      308.97     10.63 o
   1   0   7      121.27      104.56      5.73 o
   2   0   7       73.70       74.99      5.08 o
   3   0   7        0.04        0.49      1.72 o
   4   0   7        0.10       -0.22      0.98 o
   5   0   7       45.22       44.81      2.96 o
   6   0   7      127.14      135.44      8.13 o
   7   0   7      157.41      155.96      8.98 o
   8   0   7      297.50      270.45     12.88 o
   9   0   7       71.06       70.09      7.89 o
  -3   1   7      118.75      138.38      5.12 o
  -2   1   7      160.75      175.05      7.68 o
  -1   1   7      508.67      495.92      9.72 o
   0   1   7      705.72      702.38     11.87 o
   1   1   7      505.75      497.57     14.55 o
   2   1   7      151.39      145.31      7.04 o
   3   1   7        6.30        9.80      2.67 o
   4   1   7        0.00        0.65      1.94 o
   5   1   7       48.99       51.18      5.57 o
   6   1   7       68.20       68.00      6.35 o
   7   1   7      154.08      147.36      8.60 o
   8   1   7      142.83      137.93      8.87 o
   9   1   7       95.21       97.99      8.11 o
  -5   2   7       24.89       36.37      4.88 o
  -4   2   7       63.64       86.30      4.48 o
  -3   2   7      149.53      177.01      5.84 o
  -2   2   7      450.85      490.02     10.05 o
  -1   2   7      106.16      106.61      3.89 o
   0   2   7     1080.37     1073.70     16.38 o
   1   2   7      770.51      752.38     19.67 o
   2   2   7      496.69      500.75     14.82 o
   3   2   7      251.61      250.40      9.65 o
   4   2   7       22.41       21.54      3.68 o
   5   2   7       13.15       17.53      3.81 o
   6   2   7       27.78       30.46      4.46 o
   7   2   7       65.85       77.31      6.26 o
   8   2   7      150.26      159.57      9.60 o
   9   2   7       70.48       71.61      7.42 o
  10   2   7       40.93       49.57      7.24 o
  -4   3   7       57.48       64.20      3.98 o
  -3   3   7      190.44      207.42      6.59 o
  -2   3   7      426.41      463.32     21.64 o
  -1   3   7      772.44      785.06     13.48 o
   0   3   7      422.25      410.56      9.78 o
   1   3   7      917.64      924.18     14.55 o
   2   3   7      488.05      449.13     13.61 o
   3   3   7      419.41      416.92     13.19 o
   4   3   7       70.06       63.70      5.04 o
   5   3   7       25.99       28.16      4.28 o
   6   3   7       44.53       47.86      5.32 o
   7   3   7        4.64        5.59      2.22 o
   8   3   7       47.26       58.52      4.82 o
   9   3   7       45.82       53.65      7.52 o
  10   3   7       33.59       33.24      6.17 o
  -5   4   7        7.14        4.95      3.28 o
  -3   4   7       90.58       98.77      4.33 o
  -2   4   7      385.18      414.61      9.28 o
  -1   4   7      600.42      628.12     11.58 o
   0   4   7      817.38      787.87     13.16 o
   1   4   7      956.81      913.41     16.20 o
   2   4   7      561.57      539.41     15.48 o
   3   4   7      308.85      276.00     10.07 o
   4   4   7      149.70      131.56      6.88 o
   5   4   7        0.08       -0.66      1.87 o
   6   4   7       31.51       33.32      3.47 o
   7   4   7       33.03       35.73      3.82 o
   8   4   7        5.91        9.92      2.53 o
   9   4   7       18.28       26.62      3.80 o
  -5   5   7       15.67       17.13      4.34 o
  -4   5   7       21.22       16.11      3.72 o
  -2   5   7      294.36      302.10     21.67 o
  -1   5   7      385.32      372.97      8.33 o
   0   5   7      595.54      576.64     26.00 o
   1   5   7      760.27      729.76     10.44 o
   2   5   7      501.21      468.63     10.07 o
   3   5   7      550.11      531.04     11.16 o
   4   5   7      169.37      155.71      4.34 o
   5   5   7       18.12       16.53      1.92 o
   6   5   7        4.12        6.12      2.14 o
   7   5   7       20.34       25.47      3.43 o
   8   5   7       17.57       22.57      3.31 o
   9   5   7        6.31        1.80      3.90 o
  -4   6   7       27.29       19.78      4.48 o
  -2   6   7      125.64      125.36      5.21 o
  -1   6   7      507.10      464.30     15.88 o
   0   6   7      327.04      331.32      6.48 o
   1   6   7      537.80      495.47      8.05 o
   2   6   7      362.61      329.82      7.50 o
   3   6   7      112.23      108.59     11.92 o
   4   6   7      344.93      333.75      7.82 o
   5   6   7       37.31       39.72      2.73 o
   6   6   7        6.60        6.19      2.24 o
   7   6   7        7.80        7.26      3.68 o
   8   6   7        7.93       15.80      4.75 o
   9   6   7        5.62       14.33      5.26 o
  -4   7   7       11.99       10.81      4.19 o
  -2   7   7      134.11      128.14      4.13 o
  -1   7   7      159.36      150.71      4.36 o
   0   7   7      347.78      330.78      6.65 o
   1   7   7      280.11      246.96      6.25 o
   2   7   7      427.99      412.54      7.28 o
   3   7   7       70.25       66.24      3.70 o
   4   7   7       46.53       48.84      3.43 o
   5   7   7       68.52       56.55      3.91 o
   6   7   7        1.51        1.00      2.87 o
   7   7   7        6.45        4.08      3.25 o
   8   7   7        4.63        6.91      4.12 o
  -3   8   7       18.95       20.72      4.37 o
  -2   8   7       46.26       44.24      2.91 o
  -1   8   7      113.58      102.52      5.09 o
   0   8   7      138.63      134.68      4.14 o
   1   8   7      153.04      146.77      4.13 o
   2   8   7      163.13      145.51      5.88 o
   3   8   7      141.11      155.42      8.49 o
   4   8   7       43.26       42.62      5.30 o
   5   8   7       17.46       14.95      3.32 o
   6   8   7        2.32        1.89      2.96 o
   7   8   7        0.15        0.56      3.70 o
   8   8   7        0.37        0.18      4.17 o
  -3   9   7        1.31        0.90      1.18 o
  -2   9   7       24.53       20.53      2.10 o
  -1   9   7       42.18       41.94      3.88 o
   0   9   7       73.40       73.54      3.25 o
   1   9   7       75.50       77.91      7.26 o
   2   9   7       73.37       73.03      6.97 o
   3   9   7       34.45       32.33      4.97 o
   4   9   7       20.15       18.20      3.99 o
   5   9   7       24.56       25.98      4.70 o
  -1  10   7       24.81       27.52      5.39 o
   0  10   7       23.18       14.28      4.14 o
   1  10   7       29.28       25.51      4.95 o
   2  10   7       42.17       59.51      6.91 o
   3  10   7       26.73       33.80      5.46 o
   4  10   7        2.35        2.45      2.83 o
   1  -4   8       26.74       23.44      5.24 o
   2  -4   8       28.85       29.48      5.32 o
   3  -4   8       28.87       25.26      4.99 o
   4  -4   8       41.80       60.15      6.95 o
  -1  -3   8        3.92        4.41      3.63 o
   0  -3   8       44.03       50.89      6.86 o
   1  -3   8       56.08       51.71      6.62 o
   2  -3   8      101.49       99.26      7.58 o
   3  -3   8       84.95       95.45      7.24 o
   4  -3   8      100.16      111.69      7.71 o
   5  -3   8       54.26       59.26      6.24 o
   6  -3   8       43.90       63.21      6.59 o
   7  -3   8       12.62       20.14      4.41 o
  -2  -2   8        3.34        5.35      3.41 o
  -1  -2   8        2.17        1.74      2.72 o
   0  -2   8       22.36       22.57      4.52 o
   1  -2   8      137.58      138.38      8.69 o
   2  -2   8      172.84      180.20      9.76 o
   3  -2   8      172.95      188.86      9.62 o
   4  -2   8      225.71      254.16      8.00 o
   5  -2   8      163.84      193.96      6.84 o
   6  -2   8       68.47       84.10      6.68 o
   7  -2   8       51.64       63.74      6.86 o
   8  -2   8        0.54        1.02      2.72 o
  -3  -1   8        0.34       -1.34      2.63 o
  -2  -1   8        6.40       10.72      3.10 o
  -1  -1   8       19.13       20.21      4.32 o
   0  -1   8       22.41       21.01      4.28 o
   1  -1   8      118.24      122.78      7.82 o
   2  -1   8      274.28      264.60      7.96 o
   3  -1   8      373.51      373.54      9.87 o
   4  -1   8      269.53      292.35      8.46 o
   5  -1   8      313.82      338.02      9.24 o
   6  -1   8      111.88      134.06      8.42 o
   7  -1   8      120.32      136.37      8.78 o
   8  -1   8       31.30       34.27      5.46 o
  -4   0   8        2.55        3.61      3.45 o
  -3   0   8        3.23        8.07      2.58 o
  -2   0   8        0.39        5.97      2.52 o
   0   0   8       82.45       82.63      5.46 o
   1   0   8      150.47      150.97      7.55 o
   2   0   8      300.63      291.01     11.30 o
   3   0   8      477.82      471.39     16.11 o
   4   0   8      554.89      559.50     12.47 o
   5   0   8      377.68      396.38      9.81 o
   6   0   8      235.41      253.63     12.01 o
   7   0   8       54.36       64.21      6.53 o
   8   0   8       87.08       97.90      7.58 o
   9   0   8        8.35       10.49      3.70 o
  -2   1   8        2.10        2.01      1.60 o
  -1   1   8       25.20       31.32      2.65 o
   0   1   8        5.12        6.28      2.23 o
   1   1   8      278.37      283.88     10.76 o
   2   1   8      361.26      346.98     12.43 o
   3   1   8      507.71      540.72     17.18 o
   4   1   8      630.76      647.62     20.36 o
   5   1   8      613.86      601.72     19.92 o
   6   1   8      320.09      340.47     13.81 o
   7   1   8      149.51      154.31      9.11 o
   8   1   8       37.43       43.02      5.97 o
   9   1   8       10.58       17.49      4.26 o
  -4   2   8       32.82       45.27      6.12 o
  -3   2   8        5.94       10.69      2.27 o
  -2   2   8        6.93        8.19      1.76 o
  -1   2   8       22.20       22.30      2.36 o
   0   2   8       63.75       60.50      3.03 o
   1   2   8       46.62       56.32      5.08 o
   2   2   8      507.76      506.68     15.75 o
   3   2   8      334.54      300.15     11.47 o
   4   2   8      745.84      779.60     22.44 o
   5   2   8      546.42      511.69     17.78 o
   6   2   8      415.00      405.40     15.22 o
   7   2   8      194.37      199.38     10.63 o
   8   2   8       94.30      109.55      7.82 o
   9   2   8       15.42       17.31      4.59 o
  -4   3   8       34.57       36.97      3.55 o
  -3   3   8       39.25       46.37      3.77 o
  -2   3   8       30.05       30.19      3.04 o
  -1   3   8        5.57        5.48      1.84 o
   0   3   8       89.62       95.18      3.89 o
   1   3   8      114.38      116.90      4.33 o
   2   3   8      311.42      297.41     11.03 o
   3   3   8      533.60      546.63     16.71 o
   4   3   8      277.90      261.29     10.98 o
   5   3   8      580.03      527.76     17.82 o
   6   3   8      349.27      308.41     13.21 o
   7   3   8      142.99      153.08      9.18 o
   8   3   8       93.77      102.49      7.51 o
   9   3   8       36.32       33.35      5.48 o
  -4   4   8       26.01       28.98      3.05 o
  -3   4   8       62.06       64.66      4.20 o
  -2   4   8       53.58       65.99      5.46 o
  -1   4   8       10.79       18.11      2.85 o
   0   4   8        0.02       -0.39      1.00 o
   1   4   8       43.39       43.61      3.44 o
   2   4   8      267.27      257.06     10.20 o
   3   4   8      422.47      428.55     14.06 o
   4   4   8      463.80      442.69     14.73 o
   5   4   8      337.39      313.61     12.83 o
   6   4   8      215.21      193.74     10.25 o
   7   4   8      167.10      169.35      9.54 o
   8   4   8       41.56       45.99      4.51 o
   9   4   8       26.22       29.31      4.21 o
  10   4   8        4.74        4.30      3.43 o
  -4   5   8       22.27       18.25      2.66 o
  -3   5   8       57.53       63.53      5.93 o
  -2   5   8       63.95       72.07      4.19 o
  -1   5   8       54.51       58.37      3.72 o
   0   5   8        2.88        2.40      1.62 o
   1   5   8        8.17        7.59      1.93 o
   2   5   8       59.47       56.79      4.59 o
   3   5   8      195.94      182.20      8.49 o
   4   5   8      260.21      247.64     10.20 o
   5   5   8      338.41      332.50     13.01 o
   6   5   8      212.88      204.72     10.22 o
   7   5   8       80.76       82.92      5.03 o
   8   5   8       42.49       45.97      4.59 o
   9   5   8       16.60       20.49      3.46 o
  -3   6   8       32.38       35.28      3.23 o
  -2   6   8       70.12       76.12      4.11 o
  -1   6   8       83.98       78.42      4.97 o
   0   6   8       13.33       12.85      2.01 o
   1   6   8       14.59       10.09      1.56 o
   2   6   8       17.03       14.93      2.86 o
   3   6   8      217.97      203.71      6.44 o
   4   6   8       26.42       30.48      2.97 o
   5   6   8      142.45      159.93      4.89 o
   6   6   8      150.13      147.07      6.39 o
   7   6   8       55.68       62.09      4.73 o
   8   6   8       36.76       40.50      6.71 o
   9   6   8        6.64       12.83      5.32 o
  -3   7   8       44.23       47.76      3.60 o
  -2   7   8       50.68       55.52      3.66 o
  -1   7   8       41.60       42.95      2.93 o
   0   7   8       57.20       55.92      3.02 o
   1   7   8        4.34        7.17      1.41 o
   2   7   8       15.52       14.53      2.31 o
   3   7   8       32.77       33.01      3.10 o
   4   7   8      180.92      179.95      6.24 o
   5   7   8       13.63       15.99      2.49 o
   6   7   8       62.18       76.69      7.31 o
   7   7   8       29.02       23.71      5.15 o
   8   7   8       11.11       12.28      5.15 o
  -2   8   8       32.82       31.57      2.68 o
  -1   8   8       33.17       38.54      2.85 o
   0   8   8       30.47       30.52      2.50 o
   1   8   8        6.44        6.09      1.40 o
   2   8   8        4.65        2.15      1.47 o
   3   8   8       12.04       18.18      2.50 o
   4   8   8       26.20       26.62      4.48 o
   5   8   8       35.86       48.48      5.59 o
   7   8   8       16.82       26.33      5.26 o
   8   8   8        3.64        2.16      4.55 o
  -2   9   8       29.38       31.30      2.70 o
  -1   9   8       26.03       27.28      2.62 o
   0   9   8        4.31        3.55      2.33 o
   1   9   8       17.55       18.21      5.18 o
   2   9   8        0.72        3.72      2.74 o
   3   9   8        0.37        6.55      2.94 o
   4   9   8        9.15       17.51      4.12 o
   5   9   8        4.04        6.93      3.19 o
   1  10   8        0.42        6.06      3.25 o
   2  10   8        2.57        0.94      2.99 o
   3  10   8        2.13        6.10      3.28 o
   4  10   8        6.59        9.40      3.90 o
   2  -3   9        0.18        0.36      2.76 o
   3  -3   9        0.43       -0.22      2.65 o
   4  -3   9        1.24       -1.56      2.58 o
   0  -2   9       15.12       17.96      4.63 o
   1  -2   9       42.42       42.20      6.13 o
   2  -2   9        2.38        3.10      2.56 o
   3  -2   9        0.26       -1.74      1.74 o
   4  -2   9        1.12       -0.78      2.14 o
   5  -2   9        4.22        6.17      3.64 o
   6  -2   9       40.76       40.26      5.57 o
   7  -2   9       44.34       59.84      7.02 o
  -1  -1   9       26.79       26.76      5.30 o
   0  -1   9       40.67       39.46      5.75 o
   1  -1   9       45.39       46.16      5.95 o
   2  -1   9       48.77       51.35      6.08 o
   3  -1   9        2.39        0.49      1.60 o
   4  -1   9       11.86        7.32      2.07 o
   5  -1   9        3.33        4.51      1.91 o
   6  -1   9       20.07       21.72      4.41 o
   7  -1   9       49.09       48.84      6.28 o
   8  -1   9       31.16       41.35      6.48 o
  -2   0   9       20.98       24.62      4.86 o
  -1   0   9       57.32       48.01      6.22 o
   0   0   9       60.12       55.83      6.53 o
   1   0   9      141.93      138.42      7.64 o
   2   0   9      104.85      112.67      5.18 o
   3   0   9       24.90       28.42      3.25 o
   4   0   9        0.47        1.45      1.85 o
   5   0   9       27.33       23.57      2.83 o
   6   0   9       26.98       29.36      5.12 o
   7   0   9       37.47       38.54      5.55 o
   8   0   9       38.49       53.89      6.95 o
  -1   1   9       78.75       88.85      6.26 o
   0   1   9       55.61       53.63      5.26 o
   1   1   9      150.16      153.39      8.04 o
   2   1   9      257.70      250.15     10.78 o
   3   1   9      124.44      124.05      7.86 o
   4   1   9       29.87       28.61      5.19 o
   5   1   9       10.28       11.92      3.50 o
   6   1   9       31.98       24.28      4.43 o
   7   1   9       54.26       53.36      6.46 o
   8   1   9       34.88       30.97      5.17 o
  -3   2   9       36.41       39.63      3.74 o
  -2   2   9       85.49       97.79      4.59 o
  -1   2   9      127.97      135.28      7.26 o
   0   2   9      250.05      239.01     10.47 o
   1   2   9       25.57       30.97      4.28 o
   2   2   9      264.95      277.02     11.32 o
   3   2   9      204.32      203.99      9.74 o
   4   2   9       92.57       96.89      7.17 o
   5   2   9       43.03       36.45      5.41 o
   6   2   9       40.52       34.31      5.44 o
   7   2   9       40.72       38.74      5.61 o
   8   2   9       30.18       34.15      5.41 o
   9   2   9       24.83       37.45      6.31 o
  -3   3   9       15.79       27.70      3.47 o
  -2   3   9       77.54       85.70      4.43 o
  -1   3   9      198.76      209.19      6.52 o
   0   3   9      281.47      276.82      7.34 o
   1   3   9      348.64      343.42     12.88 o
   2   3   9      114.48      100.12      6.48 o
   3   3   9      170.57      172.44      8.80 o
   4   3   9       92.88       88.32      6.53 o
   5   3   9       59.22       57.93      6.37 o
   6   3   9        6.81        7.04      3.01 o
   7   3   9       34.28       37.07      5.28 o
   8   3   9       38.51       39.28      5.59 o
   9   3   9        9.65       18.16      4.41 o
  -3   4   9       11.88       19.96      2.92 o
  -2   4   9       72.40       87.89      4.82 o
  -1   4   9      120.06      128.53      5.11 o
   0   4   9      328.15      317.11      8.00 o
   1   4   9      322.03      313.69      7.78 o
   2   4   9      302.71      290.95     11.52 o
   3   4   9      225.39      204.97      9.49 o
   4   4   9       79.88       74.26      5.77 o
   5   4   9       48.99       42.75      5.37 o
   6   4   9       13.82       10.61      3.10 o
   7   4   9        1.22        2.47      2.38 o
   8   4   9       20.66       22.48      4.70 o
   9   4   9       20.66       27.07      5.37 o
  -3   5   9       24.90       30.69      3.54 o
  -2   5   9       28.38       28.65      3.30 o
  -1   5   9      128.34      137.25      5.33 o
   0   5   9      276.83      258.83      8.50 o
   1   5   9      292.00      286.15      7.49 o
   2   5   9      270.16      258.78     10.92 o
   3   5   9      231.62      231.10     10.29 o
   4   5   9       69.12       69.73      5.66 o
   5   5   9       84.23       80.85      6.44 o
   6   5   9       22.30       21.63      4.26 o
   7   5   9        0.44       -1.52      1.83 o
   8   5   9        3.07        2.54      2.96 o
   9   5   9        9.86       21.39      4.63 o
  -2   6   9       35.92       48.60      3.98 o
  -1   6   9       84.77       90.52      4.73 o
   0   6   9      125.35      117.72      7.63 o
   1   6   9      375.06      343.23     11.22 o
   2   6   9      215.71      205.48      9.58 o
   3   6   9      211.88      202.45      9.54 o
   4   6   9       89.38       95.02      6.51 o
   5   6   9        2.31        1.23      2.18 o
   6   6   9       55.22       50.49      6.26 o
   7   6   9        2.03        5.57      2.74 o
   8   6   9        0.51        1.29      2.48 o
  -2   7   9       20.85       21.18      2.96 o
  -1   7   9       34.24       34.98      3.40 o
   0   7   9      114.28      103.49      4.57 o
   1   7   9      128.14      128.68      6.14 o
   2   7   9      217.24      193.73      6.85 o
   3   7   9      161.16      156.47      6.08 o
   4   7   9      139.86      131.79      5.60 o
   5   7   9       13.31       10.93      2.38 o
   6   7   9        0.50        2.27      2.34 o
   7   7   9        6.46        2.25      4.05 o
   8   7   9        0.10        0.47      4.43 o
  -1   8   9       26.62       25.91      6.02 o
   0   8   9       40.73       41.09      2.92 o
   1   8   9       75.83       74.51      3.54 o
   2   8   9       97.72       87.71      4.93 o
   3   8   9       85.27       81.60      4.43 o
   4   8   9       77.25       79.15      4.63 o
   5   8   9       36.33       40.19      5.41 o
   8   8   9        0.06       -1.52      4.97 o
  -1   9   9        7.71        8.83      3.99 o
   0   9   9       27.69       29.73      3.86 o
   1   9   9       31.22       29.94      2.57 o
   2   9   9       36.89       41.57      3.86 o
   3   9   9       47.27       45.67      6.26 o
   5   9   9       13.25       14.77      3.70 o
   0  10   9        9.38       10.71      2.56 o
   3  10   9       12.69       21.86      5.21 o
   4  10   9       20.64        7.40      4.08 o
   5  10   9       13.87       14.15      4.72 o
   3  -2  10       52.97       58.95      6.97 o
   4  -2  10       41.44       42.64      6.10 o
   5  -2  10       32.86       35.71      5.17 o
   1  -1  10       21.91       18.00      4.30 o
   2  -1  10       33.72       30.57      5.30 o
   3  -1  10       58.55       59.00      6.66 o
   4  -1  10       85.91       97.12      7.64 o
   5  -1  10       74.87       84.97      4.85 o
   6  -1  10       42.76       51.98      6.66 o
   7  -1  10       48.26       46.76      6.44 o
   0   0  10        1.56        4.70      2.81 o
   1   0  10       17.62       13.28      3.63 o
   2   0  10       64.65       61.76      7.27 o
   3   0  10      117.10      102.80      5.33 o
   4   0  10      120.69      131.86      6.05 o
   5   0  10      122.04      135.29      6.04 o
   6   0  10       92.40      116.37      8.71 o
   7   0  10       49.10       58.33      7.26 o
   0   1  10        0.03        0.47      2.18 o
   1   1  10       23.43       27.00      4.41 o
   2   1  10        9.32       11.01      3.30 o
   3   1  10      166.31      177.57     10.20 o
   4   1  10      192.72      190.98     11.05 o
   5   1  10      169.16      168.48      7.26 o
   6   1  10      142.06      159.97      9.98 o
   7   1  10       79.53       88.61      8.47 o
   8   1  10       35.03       37.83      6.08 o
  -1   2  10        0.06       -1.80      1.98 o
   0   2  10        0.37        1.74      2.47 o
   1   2  10       21.11       19.41      3.97 o
   2   2  10       52.80       59.53      6.06 o
   3   2  10       35.52       32.06      4.92 o
   4   2  10      250.02      258.46     12.61 o
   5   2  10      156.51      164.85     10.32 o
   6   2  10      196.86      189.69     11.45 o
   7   2  10      108.72      108.57      8.33 o
   8   2  10       39.72       40.93      6.37 o
  -2   3  10       14.76       15.88      3.00 o
  -1   3  10        5.73        8.98      4.11 o
   0   3  10        0.41        1.49      2.21 o
   1   3  10        4.65        4.10      2.36 o
   2   3  10       51.18       55.90      5.95 o
   3   3  10       73.86       70.92      6.59 o
   4   3  10      135.12      147.56      9.11 o
   5   3  10      227.48      229.92     12.19 o
   6   3  10      120.77      126.26      9.27 o
   7   3  10      130.61      151.59      9.76 o
   8   3  10       57.73       55.79      7.15 o
  -2   4  10       14.15       18.95      3.02 o
  -1   4  10       22.33       22.28      4.55 o
   0   4  10        3.24        4.91      4.33 o
   1   4  10        4.23        5.79      2.18 o
   2   4  10       18.30       16.38      3.45 o
   3   4  10       31.02       31.77      4.83 o
   4   4  10      109.29      118.28      7.80 o
   5   4  10      141.66      141.92      9.09 o
   6   4  10      169.06      163.87     10.32 o
   7   4  10      111.59      117.95      8.60 o
   8   4  10       46.67       53.20      6.82 o
  -2   5  10       16.88       23.00      3.21 o
  -1   5  10       25.11       25.99      3.09 o
   0   5  10       15.78       19.94      4.21 o
   1   5  10        1.10        1.87      2.07 o
   2   5  10       36.86       33.04      4.79 o
   3   5  10       29.44       24.80      4.23 o
   4   5  10       41.33       36.81      5.04 o
   5   5  10       63.35       59.20      6.42 o
   6   5  10       67.01       73.90      7.60 o
   7   5  10      111.02      119.82      8.87 o
   8   5  10       56.81       66.57      7.53 o
  -1   6  10       19.79       18.90      2.88 o
   0   6  10       26.14       29.82      3.29 o
   1   6  10       13.24       13.21      2.29 o
   2   6  10        1.52        3.16      2.45 o
   3   6  10       48.04       43.42      5.30 o
   4   6  10       28.96       31.06      4.90 o
   5   6  10       89.97       88.74      7.04 o
   6   6  10        8.85        6.68      3.03 o
   7   6  10       28.72       32.31      5.88 o
   8   6  10       44.80       54.65      6.95 o
  -1   7  10       29.28       32.36      6.13 o
   0   7  10       24.18       30.74      3.37 o
   1   7  10       12.30       15.07      2.40 o
   2   7  10        4.33        2.38      2.27 o
   3   7  10        3.36        3.34      2.09 o
   4   7  10       31.05       35.67      5.15 o
   5   7  10       27.63       28.29      4.68 o
   6   7  10       55.83       52.31      6.73 o
   7   7  10        4.22        5.48      3.21 o
   0   8  10       19.50       16.57      2.79 o
   1   8  10       11.07        8.94      2.24 o
   2   8  10        7.25        7.80      3.05 o
   3   8  10        0.29       -1.11      1.89 o
   4   8  10        1.76        4.05      2.63 o
   5   8  10       17.64       29.50      5.12 o
   1   9  10       13.45       13.74      3.17 o
   2   9  10        0.32       -1.79      1.79 o
   3   9  10        3.49        3.02      2.04 o
   4   9  10        0.53        5.55      3.23 o
   5   9  10        4.79        6.10      3.56 o
   5  -1  11        0.07        3.88      2.99 o
   3   0  11       26.57       29.36      5.21 o
   4   0  11        8.59       10.12      5.14 o
   5   0  11        0.23       -1.98      1.98 o
   6   0  11        1.29       -2.50      2.50 o
   2   1  11       20.58       22.28      4.70 o
   3   1  11       24.96       24.57      5.08 o
   4   1  11       40.67       43.37      4.25 o
   5   1  11        4.67        3.63      1.94 o
   6   1  11        0.32       -2.41      3.03 o
   0   2  11       44.82       45.85      5.90 o
   1   2  11       63.84       65.68      6.68 o
   2   2  11      106.29       95.07      7.33 o
   3   2  11        9.87       12.39      3.30 o
   4   2  11       36.82       41.02      6.26 o
   5   2  11       18.42       21.48      5.26 o
   6   2  11        0.87        6.66      3.34 o
   7   2  11        0.85        5.50      3.72 o
   0   3  11       38.05       46.74      6.26 o
   1   3  11       84.93       94.40      7.24 o
   2   3  11      111.64      105.36      7.62 o
   3   3  11      120.71      125.03      8.31 o
   4   3  11       32.44       32.59      5.59 o
   5   3  11       16.75       12.39      3.88 o
   6   3  11        2.76        0.53      2.65 o
   7   3  11        0.02       -0.02      2.81 o
   0   4  11       44.16       49.44      6.68 o
   1   4  11       54.91       53.98      6.35 o
   2   4  11      117.02      139.47      8.82 o
   3   4  11      102.50      115.05      7.93 o
   4   4  11       91.09      101.91      7.71 o
   5   4  11       47.46       43.40      6.33 o
   6   4  11        5.04        3.30      3.30 o
   7   4  11        0.79        2.92      3.07 o
   0   5  11       28.18       25.80      3.32 o
   1   5  11       66.48       74.81      7.33 o
   2   5  11      103.64      113.51      7.82 o
   3   5  11       89.28       86.91      6.86 o
   4   5  11       70.52       58.04      6.48 o
   5   5  11       60.05       59.35      7.06 o
   6   5  11        8.48        9.85      3.72 o
   7   5  11        7.42        6.10      3.74 o
   1   6  11       59.72       61.25      6.91 o
   2   6  11       57.39       57.57      6.44 o
   3   6  11      115.06      104.51      7.51 o
   4   6  11       55.60       54.16      6.42 o
   5   6  11       50.17       48.68      6.59 o
   6   6  11       20.29       19.49      4.57 o
   7   6  11        0.12        0.51      3.16 o
   1   7  11       36.65       39.12      5.93 o
   2   7  11       65.11       65.79      6.86 o
   3   7  11       49.39       52.07      6.24 o
   4   7  11       53.52       55.97      6.59 o
   5   7  11       36.10       38.12      5.84 o
   6   7  11       27.50       26.38      5.59 o
   7   7  11        3.45       -0.60      3.65 o
   2   8  11       34.83       30.14      5.21 o
   3   8  11       34.90       30.72      5.08 o
   4   8  11       32.98       25.60      5.01 o
   5   8  11       17.01       17.04      4.50 o
   6   8  11       14.12       13.41      4.37 o
   3   9  11       22.65       25.58      4.46 o
   4   9  11       13.15       12.81      3.85 o
   3   2  12       22.33       15.77      4.68 o
   4   2  12       33.19       37.30      6.66 o
   3   3  12       15.44       11.65      4.12 o
   4   3  12       35.14       37.12      6.35 o
   3   4  12        9.28        6.48      3.77 o
   4   4  12       26.41       32.22      5.95 o
   5   4  12       25.41       27.25      5.93 o
   3   5  12        0.24        1.05      2.63 o
   4   5  12       26.73       27.23      5.26 o
 
